# Supplementary material for: Proteomic Characterization of Bottlenose Dolphin (Tursiops truncatus) Urine
Source: J Proteome Res. 2025 Dec 13;25(1):290–306. doi: 10.1021/acs.jproteome.5c00718 (PMC12772130; doi:10.1021/acs.jproteome.5c00718)
Supplement: Supplementary file 1 [file pr5c00718_si_002.xlsx]

## Sheet: S1 - Serum & Urine Chem. Data
Supplemental Table 1. Urine and serum chemistry values for individual bottlenose dolphins utilized to construct Table 1. The sex of the dolphin is indicated as either "M" for males and "F" for females. The presence or absence of proteinuria in the bottlenose dolphin urine is indicated as either "Y" for present or "N" for absent.
			Serum	Serum	Serum	Serum	Serum	Serum	Serum	Serum	Urine	Urine	Urine	Urine	Urine
ID	Sex (M/F)	Age (years)	Creatinine (mg/dl)	Blood Urea Nitrogen (BUN) (mg/dl)	BUN/Creatinine	Sodium (mEq/L)	Chloride (mEq/L)	Calcium (mg/dl)	Phosphate (mg/dl)	Potassium (mEq/L)	Specific Gravity	Osmolality (mOsm/kg)	Protein Concentration (mg/dL)	Possible Proteinuria (>30 mg/dL)? (Y/N)	Presence of Sperm? (Y/N)
YR0	M	35.2	1.2	80	66.6667	157	117	9.2	5.1	3.9	1.036	1037	122	Y	Y
Y64	M	8	0.9	58	64.4444	154	114	9.4	4.6	4.2	1.044	1607	21	N	N
YR2	M	41	1.7	41	24.1176	155	119	8.9	4.8	4.4	1.039	1311	12	N	N
Y1F	F	8.2	1.2	57	47.5	154	116	9	4.9	4.1	1.04	1405	37	Y	N
Y71	F	32.7	1.2	62	51.6667	154	118	9.1	4.5	3.7	1.037	1176	118	Y	N
YR4	M	17.5	1.1	56	50.9091	156	121	9	4.4	4.7	1.042	1381	22	N	N
F295	F	2	0.7	63	90	152	113	9.5	5.2	3.7	1.015	1159	7	N	N
F292	M	11	1.3	54	42	154	116	9.2	4.9	4	1.01	1332	24	N	Y
F297	F	3	1.1	60	55	151	114	9.6	4.8	4	1.02	943	6	N	N
F277	F	11	1	59	59	153	114	8.5	4.5	3.7	1.01	979	4	N	N

## Sheet: S2 - Molar Ratio (%)
Supplemental Table 2: Molar Ratio (%) as determined by normalized exponentially modified protein abundance index (emPAI) for each dolphin individual. Mann-Whitney U test with a Benjamini-Hochberg adjustment (BH) results for all identified proteins between sex (Males vs. Females) and site (Barataria Bay, LA vs. Sarasota Bay, FL). Human Genome Nomenclature Committee (HGNC) approved symbols are show…
				Female	Male	Female	Male	Male	Male	Female	Male	Female	Female
				Barataria Bay	Barataria Bay	Barataria Bay	Barataria Bay	Barataria Bay	Barataria Bay	Sarasota Bay	Sarasota Bay	Sarasota Bay	Sarasota Bay
Identified Proteins	Accession Number	HGNC Symbol	Molecular Weight (kDa)	Y1F	Y64	Y71	YR0	YR2	YR4	F277	F292	F295	F297	All Dolphins: Average	Barataria Bay: Average	Sarasota Bay: Average	Female: Average	Male: Average	Site: original p-value	Site: BH adjusted p-value	Sex: original p-value	Sex: BH adjusted p-value
Cluster of serum albumin isoform X1	XP_004322082.3	ALB	69	426.26	57.524	289.45	65.366	34.641	126.98	107.88	23.301	225.69	27.15	138.424	166.703	96.0052	215.286	61.5624	0.352381	0.772502	0.150794	0.707094
lymphocyte antigen 6D	XP_033699152.1	LY6D	13	14.222	39.932	27.907	11.548	71.411	293.95	192.94	54.02	32.397	97.871	83.6198	76.495	94.307	73.0674	94.1722	0.352381	0.772502	0.84127	0.988277
cystatin-11	XP_004329295.3	CST11	16	0	19.554	0	561.71	87.262	0	0	136.3	0	0	80.4826	111.421	34.075	0	160.965	0.630954	0.858358	0.0253699	0.707094
alpha-1-acid glycoprotein 1	XP_004329809.1	ORM1	23	240.29	10.497	9.5467	7.6412	3.4073	155.34	2.4967	1.4011	20.138	4.5558	45.5314	71.1204	7.1479	55.4054	35.6573	0.171429	0.728821	0.690476	0.920968
Cluster of kininogen-1 isoform X2	XP_019801587.1	KNG1	50	29.307	44.217	77.293	4.0373	45.546	52.148	29.542	19.936	64.505	63.738	43.0269	42.0914	44.4303	52.877	33.1769	0.914286	1	0.222222	0.707094
Cluster of immunoglobulin lambda-1 light chain-like isoform X2	XP_033693169.1	LOC117307642	24	15.959	38.52	61.811	1.6448	16.395	39.287	6.7685	14.94	42.785	5.0619	24.3172	28.9361	17.3888	26.4771	22.1574	0.47619	0.773284	0.84127	0.988277
cystatin-C-like	XP_019783122.2	CST3	17	3.1558	51.122	17.771	51.272	22.988	18.026	13.286	3.5637	3.0336	37.421	22.1639	27.3891	14.3261	14.9335	29.3943	0.257143	0.728821	0.150794	0.707094
cystatin-M	XP_033717010.1	CST6	16	2.1032	10.639	94.541	5.0123	4.6568	18.207	5.7518	30.822	2.0798	43.492	21.7305	22.5266	20.5364	29.5936	13.8674	0.914286	1	1	1
Cluster of cathelicidin-6	XP_033720744.1	CAMP	24	4.2412	17.6089	8.82306	3.40877	81.5179	33.7352	5.9357	6.29928	10.6292	19.4873	19.1686	24.8892	10.5879	9.82329	28.514	0.914286	1	0.547619	0.815452
guanylate cyclase activator 2B	XP_033710120.1	GUCA2B	12	45.68	1.7166	2.5394	2.2878	4.2062	6.8537	83.524	1.8666	36.203	3.8892	18.8767	10.5473	31.3707	34.3671	3.38618	0.609524	0.832895	0.0952381	0.707094
protein AMBPs	XP_033714336.1	AMBP	39	17.6194	21.7851	23.7341	4.77305	16.3781	25.1092	21.2243	18.0318	9.12804	30.4205	18.8204	18.2331	19.7012	20.4253	17.2155	0.914286	1	0.690476	0.920968
insulin-like growth factor-binding protein 7	XP_019783672.1	IGFBP7	29	0.8809	14.905	10.082	0.5659	17.354	5.5388	19.061	34.023	21.974	35.251	15.9636	8.2211	27.5772	17.4498	14.4773	0.00952381	0.728821	0.547619	0.815452
Cluster of cathepsin D	XP_033717340.1	CTSD	45	2.465	46.61	10.315	33.255	8.4338	4.0298	7.1048	6.4841	8.3745	7.7889	13.4861	17.5181	7.43807	7.20964	19.7625	0.47619	0.773284	0.547619	0.815452
serotransferrin	XP_019789750.1	TF	78	27.992	8.5605	29.232	0.59331	7.3891	5.0881	5.6218	1.7384	41.609	1.9633	12.9788	13.1425	12.7331	21.2836	4.67388	0.761905	0.889936	0.150794	0.707094
Cluster of alpha-1-antitrypsin-like	XP_033706561.1	SERPINA1	47	37.767	10.121	28.21	2.087	2.4261	9.6642	2.7654	1.5568	17.974	9.1355	12.1707	15.0459	7.85792	19.1704	5.17102	0.47619	0.773284	0.0952381	0.707094
Cluster of NPC intracellular cholesterol transporter 2	XP_019776781.1	NPC2	16	0.59608	8.8089	1.7687	89.685	0.35985	2.9885	0.077532	7.7694	0.68115	0.48113	11.3216	17.3678	2.2523	0.720918	21.9223	0.352381	0.772502	0.0952381	0.707094
Cluster of actin, cytoplasmic 1	XP_033694945.1	ACTB	42	1.6561	6.7474	9.0829	3.7824	19.254	1.5344	22.879	8.1749	25.777	7.0326	10.5921	7.00953	15.9659	13.2855	7.89862	0.114286	0.728821	0.309524	0.707094
retinol-binding protein 4 isoform X1	XP_019795212.1	RBP4	23	3.8774	2.0053	5.6613	6.7031	3.4603	32.149	24.403	3.2735	2.5307	21.257	10.5321	8.97607	12.866	11.5459	9.51824	1	1	0.690476	0.920968
haptoglobin	XP_033699858.1	HP	38	20.712	4.8302	45.958	0.28649	0.31126	11.724	0.34978	1.0417	10.639	3.9297	9.97821	13.9703	3.99004	16.3177	3.63873	0.609524	0.832895	0.222222	0.707094
Cluster of WAP four-disulfide core domain protein 2	XP_033695772.1	WFDC2	13	0	37.464	0.62437	0	25.705	7.7146	0	0	23.173	0.62294	9.53039	11.918	5.94898	4.88406	14.1767	0.441361	0.773284	0.517904	0.798978
lysozyme C	XP_004317869.1	LYZ	17	0.15802	1.7072	0.46888	1.3851	4.5522	34.067	7.2264	43.06	0.12195	1.7066	9.44533	7.0564	13.0287	1.93637	16.9543	0.761905	0.889936	0.0952381	0.707094
uromodulin	XP_033696128.1	UMOD	70	4.62	9.0621	10.255	0.18426	10.303	2.4242	6.5872	10.206	25.563	11.661	9.08658	6.14143	13.5043	11.7372	6.43591	0.171429	0.728821	0.309524	0.707094
Cluster of immunoglobulin lambda-1 light chain-like isoform X2	XP_033706344.1	LOC117310915	25	1.6601	3.0387	5.9038	0.25629	3.3543	10.342	6.389	1.7645	8.7508	44.933	8.63925	4.09253	15.4593	13.5273	3.75116	0.257143	0.728821	0.309524	0.707094
apolipoprotein A-I	XP_019797580.1	APOA1	30	25.725	20.698	0.84524	0.79811	7.3523	2.8133	5.7475	2.0191	16.022	0.84331	8.28639	9.70533	6.15798	9.83661	6.73616	0.761905	0.889936	0.84127	0.988277
clusterin	XP_019796891.2	CLU	51	1.3336	32.716	3.4878	0.38979	6.4604	5.553	3.1781	7.8684	7.6531	14.173	8.28132	8.32343	8.21815	5.96512	10.5975	0.352381	0.772502	0.690476	0.920968
cystatin-A	XP_019778427.1	CSTA	11	19.271	17.445	0.71662	0.10435	13.7	5.9523	0.26607	1.3807	6.8491	14.834	8.05191	9.53154	5.83247	8.38736	7.71647	0.761905	0.889936	0.84127	0.988277
Cluster of phosphatidylethanolamine-binding protein 1	XP_019805806.1	PEBP1	21	1.1065	1.7016	2.5172	2.6225	2.45	1.0493	48.935	1.5722	2.4363	2.5115	6.69021	1.90785	13.8638	11.5013	1.87912	0.609524	0.832895	0.420635	0.707094
Na(+)/H(+) exchange regulatory cofactor NHE-RF1	XP_033703506.1	SLC9A3R1	40	0	2.2024	1.4234	0.20545	0.65034	0.8197	54.779	1.1662	1.3927	3.2506	6.58898	0.883548	15.1471	12.1691	1.00882	0.114286	0.728821	0.309524	0.707094
matrix remodeling-associated protein 8 isoform X1	XP_033701463.1	MXRA8	51	2.4675	6.6125	0.47361	0.23349	13.033	2.9268	4.8992	12.382	8.0465	14.332	6.54066	4.29115	9.91493	6.04376	7.03756	0.114286	0.728821	1	1
superoxide dismutase	XP_004323027.1	SOD1	16	0.36455	1.2163	1.7993	1.8228	7.9652	1.2569	34.667	2.3922	10.061	1.7952	6.33405	2.40417	12.2289	9.73741	2.93068	0.114286	0.728821	0.84127	0.988277
immunoglobulin kappa light chain-like	XP_033693912.1	LOC101335920	26	1.5365	8.3342	11.562	0.56106	1.0748	2.3067	2.8804	0.68973	7.2225	20.962	5.71299	4.22921	7.93866	8.83268	2.5933	0.609524	0.832895	0.0952381	0.707094
polymeric immunoglobulin receptor	XP_033712772.1	PIGR	83	0.13074	9.6255	4.1292	0.27815	12.396	3.7557	3.9774	13.283	1.8036	6.5727	5.5952	5.05255	6.40918	3.32273	7.86767	0.609524	0.832895	0.309524	0.707094
Cluster of EGF-containing fibulin-like extracellular matrix protein 1 isoform X1	XP_019798076.1	EFEMP1	55	2.1234	3.123	0.96302	0.086132	6.6865	3.9342	4.0016	16.941	0.53704	14.501	5.28969	2.81938	8.99516	4.42521	6.15417	0.257143	0.728821	0.690476	0.920968
Cluster of prothymosin alpha isoform X2	XP_033715443.1	PTMA	12	0	0	0	0	8.136	0	0	0	11.284	33.367	5.2787	1.356	11.1627	8.9302	1.6272	0.23784	0.728821	0.440686	0.707094
angiotensinogen	XP_019797158.2	AGT	51	5.3137	6.7806	7.607	1.9892	4.5922	4.7926	3.9012	3.7721	2.7913	11.157	5.26969	5.17922	5.4054	6.15404	4.38534	0.609524	0.832895	0.420635	0.707094
deoxyribonuclease-1	XP_033696249.1	DNASE1	32	6.1692	2.6385	1.4793	0.33269	1.1039	1.6061	22.474	2.1781	9.5431	2.782	5.03069	2.22161	9.2443	8.48952	1.57186	0.0666667	0.728821	0.0555556	0.707094
immunoglobulin heavy constant alpha 2	XP_033708492.1	LOC101323839	43	0.26566	1.9379	1.0241	0.23231	12.988	4.1441	0.16465	22.949	0.33234	1.0218	4.50599	3.43201	6.11695	0.56171	8.45026	0.761905	0.889936	0.0952381	0.707094
triosephosphate isomerase	XP_033722979.1	TPI1	27	0.46829	4.8456	2.371	1.1166	6.231	0.59651	9.7145	4.6351	7.3816	6.103	4.34632	2.60483	6.95855	5.20768	3.48496	0.0666667	0.728821	0.547619	0.815452
ly-6/neurotoxin-like protein 1	XP_004320170.1	LYNX1	12	0	6.3344	8.5936	0.12243	11.169	2.8072	0	0.30746	0	13.292	4.26261	4.83777	3.39987	4.37712	4.1481	0.589485	0.824473	0.525809	0.803768
glutathione S-transferase A2 isoform X1	XP_033719986.1	GSTA1	25	0	0	0.30301	0.019107	5.827	0.25991	9.9142	0.70446	18.214	0.64416	3.58858	1.06817	7.3692	5.81507	1.3621	0.042197	0.728821	0.463344	0.735124
lactotransferrin isoform X1	XP_033711088.1	LTF	78	0.042726	22.2691	0.40152	5.16113	1.7483	1.20502	0.064554	3.1975	0.14311	0.32455	3.45575	5.13796	0.932428	0.195292	6.71621	0.352381	0.772502	0.00793651	0.707094
Cluster of hemoglobin subunit beta-like	XP_019803959.2	HBB	16	5.8077	0.71982	0.4875	0.12236	0.79459	0.44499	0.60108	9.6173	7.3378	4.8763	3.08094	1.39616	5.60812	3.82208	2.33981	0.114286	0.728821	0.547619	0.815452
fetuin-B isoform X2	XP_019801617.1	FETUB	38	1.364	5.1219	2.2274	0.223	6.1772	2.7998	5.0656	1.2577	4.4936	1.8562	3.05864	2.98555	3.16827	3.00136	3.11592	0.914286	1	1	1
glycosylphosphatidylinositol-anchored high density lipoprotein-binding protein 1 isoform X1	XP_033698993.1	GPIHBP1	22	4.2791	3.9624	10.078	0.11423	0	0.86155	0.12106	0.36057	2.353	8.1111	3.0241	3.21588	2.73643	4.98845	1.05975	1	1	0.0952381	0.707094
hepcidin	XP_033700922.1	HAMP	9	0	22.465	0	0	0	1.8156	0	0	5.8276	0	3.01082	4.04677	1.4569	1.16552	4.85612	0.895652	1	0.607236	0.868422
extracellular superoxide dismutase	XP_019783965.2	SOD3	26	0.80813	5.346	2.3979	0.33132	6.1137	2.3901	3.2972	1.432	6.0217	1.8671	3.00051	2.89786	3.1545	2.87841	3.12262	0.914286	1	1	1
A-kinase anchor protein 3	XP_019781670.1	AKAP3	94	0	0	0	0.15884	0	0	0	29.734	0	0	2.98928	0.0264733	7.4335	0	5.97857	0.760907	0.889936	0.179712	0.707094
sulfhydryl oxidase 1	XP_033709925.1	QSOX1	62	0.085005	2.0137	2.3273	11.948	1.0235	0.17183	0.13538	11.086	0.26256	0.68141	2.97347	2.92822	3.04134	0.698331	5.24861	0.761905	0.889936	0.150794	0.707094
vitamin D-binding protein	XP_019788215.1	GC	53	7.7616	3.876	1.4261	0.18119	5.6029	0.7665	2.772	0.38783	4.9086	0.45554	2.81383	3.26905	2.13099	3.46477	2.16288	0.609524	0.832895	0.420635	0.707094
prothrombin	XP_033716502.1	F2	71	3.9873	2.7488	1.8952	0.064232	2.6197	0.56937	3.1603	4.0799	8.5592	0.21896	2.7903	1.98077	4.00459	3.56419	2.0164	0.257143	0.728821	0.547619	0.815452
Na(+)/H(+) exchange regulatory cofactor NHE-RF3	XP_019775492.2	PDZK1	57	0	0.88805	0.5834	0.058522	0.099848	0.23349	23.366	0.83566	0.51488	0.58207	2.71619	0.310552	6.32465	5.00927	0.423114	0.171429	0.728821	0.84127	0.988277
aquaporin-1	NP_001274391.1	AQP1	29	0.090016	3.4919	4.1397	0.056576	0.6695	0.067198	2.2827	9.8828	0.43717	5.8262	2.69438	1.41915	4.60722	2.55516	2.83359	0.171429	0.728821	0.690476	0.920968
ATPase inhibitor, mitochondrial	XP_004314292.1	ATP5IF1	12	0	0	0	0	0	0	2.7361	23.553	0	0	2.62891	0	6.57228	0.54722	4.7106	0.0942099	0.728821	1	1
Cluster of dermokines	XP_033700830.1	DMKN	40.5	0	5.3694	0	0.052008	9.13036	1.2003	0.18657	0	3.6887	6.65012	2.62775	2.62534	2.63135	2.10508	3.15041	0.914062	1	0.672336	0.920968
lymphatic vessel endothelial hyaluronic acid receptor 1 isoform X1	XP_004324243.3	LYVE1	36	0.94754	4.6798	3.2849	0.12185	1.4786	1.6855	2.4819	1.8205	3.8931	3.2774	2.36711	2.03303	2.86823	2.77697	1.95725	0.352381	0.772502	0.420635	0.707094
complement factor D	XP_033710886.1	CFD	28	0	0.3968	0	14.363	5.0238	1.5592	0	1.9555	0.072026	0	2.33703	3.55713	0.506881	0.0144052	4.65966	0.441361	0.773284	0.00970079	0.707094
creatine kinase B-type	XP_033706457.1	CKB	43	0	0.12053	0	18.054	0.43066	0	0.16716	3.4285	0.046373	0.1779	2.24251	3.10086	0.954983	0.0782866	4.40674	0.45	0.773284	0.204501	0.707094
fructose-1,6-bisphosphatase 1	XP_004320972.2	FBP1	37	0.23043	5.2139	1.2483	0.74673	1.7166	1.3655	7.8539	0.59774	1.7905	1.5657	2.23293	1.75358	2.95196	2.53777	1.92809	0.47619	0.773284	0.84127	0.988277
tubulin polymerization-promoting protein family member 2	XP_019790735.1	TPPP2	19	0	0	0	10.662	0	0	0	10.963	0	0	2.1625	1.777	2.74075	0	4.325	0.760907	0.889936	0.179712	0.707094
Cluster of keratin, type II cytoskeletal 8	XP_033722536.1	KRT8	54	1.4394	0.90139	2.0033	0.16952	9.3493	0.55116	1.1569	1.4861	3.4928	0.87348	2.14234	2.40234	1.75232	1.79318	2.49149	0.761905	0.889936	0.547619	0.815452
CCN family member 3	XP_019787646.1	CCN3	39	0.065634	0.13165	3.2412	0.01228	4.0463	3.5377	0.10205	7.203	1.2508	1.7554	2.1346	1.83913	2.57781	1.28302	2.98619	0.761905	0.889936	0.420635	0.707094
latent-transforming growth factor beta-binding protein 4 isoform X1	XP_033701038.1	LTBP4	174	0	3.7442	1.8612	0	3.98	0.6385	1.1684	4.8327	2.3057	2.789	2.13197	1.70398	2.77395	1.62486	2.63908	0.335887	0.772502	0.463344	0.735124
Cluster of osteopontin isoform X1	XP_004315252.2	SPP1	34	0.58651	1.354	1.6094	0.058433	4.636	3.5791	0.39166	0.44372	4.5221	3.6945	2.08754	1.97057	2.263	2.16083	2.01425	1	1	0.84127	0.988277
Cluster of heat shock cognate 71 kDa protein	XP_033717774.1	HSPA8	71	0.28838	1.3705	1.1538	0.65865	3.1271	0.14673	2.083	5.582	1.6132	4.8338	2.08572	1.12419	3.528	1.99444	2.177	0.0380952	0.728821	1	1
fibrinogen alpha chain	XP_004330120.2	FGA	91	0.95678	2.9908	1.283	0.010682	5.9204	1.6973	0.65395	0.21404	2.7819	3.8826	2.03915	2.14316	1.88312	1.91165	2.16664	0.914286	1	1	1
peptidase inhibitor 16	XP_033720236.1	PI16	50	3.8059	2.1028	0.49076	0.049181	2.7797	1.2154	0.6406	0	5.5645	3.694	2.03428	1.74062	2.47478	2.83915	1.22942	0.914286	1	0.222222	0.707094
lactadherin	XP_033708003.1	MFGE8	48	0	0.10774	0	16.292	0.38189	0	0	3.0874	0.04145	0	1.99105	2.79694	0.782213	0.00829	3.97381	0.909464	1	0.0449086	0.707094
hemopexin	XP_019803408.1	HPX	54	2.2851	3.6559	3.3364	0.25541	3.5226	1.2417	2.2797	0.5728	0.9578	1.4082	1.95156	2.38285	1.30462	2.05344	1.84968	0.257143	0.728821	0.84127	0.988277
Cluster of peroxiredoxin-1	XP_004326280.1	PRDX1	22	0	0.81771	1.2096	0.36909	7.5505	0.30434	1.6268	2.2916	3.1177	1.7357	1.9023	1.70854	2.19295	1.53796	2.26665	0.114286	0.728821	1	1
apolipoprotein E isoform X1	XP_033700252.1	APOE	39	2.2788	2.9516	0.90032	0.078574	3.9298	0.54323	1.2357	0.56288	1.6047	4.55	1.86356	1.78039	1.98832	2.1139	1.61322	0.761905	0.889936	0.420635	0.707094
keratin, type I cytoskeletal 19	XP_033703179.1	KRT19	44	0	0	0	0	4.1806	0	1.3277	5.181	4.6694	3.1928	1.85515	0.696767	3.59273	1.83798	1.87232	0.0307278	0.728821	1	1
ceruloplasmin isoform X1	XP_019789887.2	CP	125	1.8868	2.7005	6.5142	0.17367	0.94936	1.488	0.56864	0.56553	3.0656	0.38615	1.82985	2.28542	1.14648	2.48428	1.17541	0.47619	0.773284	0.420635	0.707094
Cluster of plasminogen isoform X3	XP_019807018.1	PLG	91	2.4102	0.51257	8.2132	0.085448	0.33466	1.1958	2.4496	0	2.4901	0.44746	1.8139	2.12531	1.34679	3.20211	0.425696	1	1	0.031746	0.707094
Cluster of syntenin-1 isoform X2	XP_019780854.1	SDCBP	32	0.2651	3.2503	4.8081	1.0752	1.0875	0.51754	0.44074	1.4364	2.8809	1.8401	1.76019	1.83396	1.64953	2.04699	1.47339	0.914286	1	1	1
EGF-containing fibulin-like extracellular matrix protein 2 isoform X1	XP_033716994.1	EFEMP2	49	3.7649	5.4592	4.7504	0.031097	0.65586	0.46658	0.079286	0.42087	1.2324	0.67828	1.75389	2.52134	0.602709	2.10105	1.40672	0.47619	0.773284	0.420635	0.707094
kunitz-type protease inhibitor 2 isoform X1	XP_033702180.1	SPINT2	28	0	0.18721	0	0	0.20666	0	1.1578	10.099	0.15266	5.7328	1.75361	0.065645	4.28557	1.40865	2.09857	0.0366428	0.728821	1	1
C4b-binding protein beta chain	XP_019807797.1	C4BPB	29	0.30105	3.0049	0.56263	0.10706	5.0475	0.22474	1.2027	0.26942	1.0002	5.8032	1.75234	1.54131	2.06888	1.77396	1.73072	0.47619	0.773284	0.420635	0.707094
gamma-synuclein	XP_033698223.1	SNCG	13	0	0	0	0	15.078	0	0.78894	0	0.89402	0.59034	1.73513	2.513	0.568325	0.45466	3.0156	0.229766	0.728821	0.480177	0.755325
Cluster of polyubiquitin-C	XP_033692614.1	UBC	60	0	0.37122	0.70567	0.47295	0	0.35778	13.714	0.33791	0.53803	0.54789	1.70454	0.317937	3.78446	3.10112	0.307972	0.239526	0.728821	0.116074	0.707094
Cluster of alpha-enolase	XP_004315377.1	ENO1	47	0.31148	3.0191	0.92423	2.6416	1.7909	0.81233	1.4934	1.474	3.6198	0.92212	1.7009	1.58327	1.87733	1.45421	1.94759	0.761905	0.889936	0.547619	0.815452
calcyphosin isoform X1	XP_019802671.1	CAPS	21	0	0.87425	1.2933	0	5.8538	0	3.3666	1.5842	1.3638	2.5295	1.68654	1.33689	2.21103	1.71064	1.66245	0.105502	0.728821	0.672336	0.920968
carboxypeptidase B2	XP_019792112.1	CPB2	49	1.8945	3.2728	0	0.049868	2.818	0.5217	0.67442	0.074386	1.0408	6.3267	1.66732	1.42614	2.02908	1.98728	1.34735	0.761905	0.889936	0.84127	0.988277
Cluster of 2-iminobutanoate/2-iminopropanoate deaminase	XP_004324754.1	RIDA	14	0.33734	5.3664	1.6467	0.19574	2.6872	1.1039	1.6483	0.98942	0.67234	1.8485	1.64958	1.88955	1.28964	1.23064	2.06853	1	1	0.84127	0.988277
thy-1 membrane glycoprotein	XP_033717809.1	THY1	18	1.0579	0	2.2802	0.22633	1.7015	0.3916	0.6686	0.45333	0.11259	9.4741	1.63662	0.942922	2.67715	2.71868	0.554552	0.914286	1	0.222222	0.707094
Cluster of tubulin beta-4B chain	XP_033715062.1	TUBB4B	50	0.22685	0.72991	0.48841	0.50805	1.0973	0.21887	0.64256	10.028	1.421	0.86796	1.62289	0.544898	3.23988	0.729356	2.51643	0.0666667	0.728821	0.84127	0.988277
trefoil factor 2	XP_033712278.1	TFF2	14	0	0.38008	0.56226	0.035455	12.174	0.14146	0.34233	1.5362	0.14623	0.56097	1.5879	2.21554	0.646432	0.322358	2.85344	0.609524	0.832895	0.690476	0.920968
nectin-4 isoform X2	XP_033712079.1	NECTIN4	58	0.24867	2.1708	0.27093	0.042199	1.1149	0.52841	0.14655	5.0937	2.0582	4.0859	1.57603	0.729318	2.84609	1.36205	1.79	0.257143	0.728821	0.690476	0.920968
annexin A2	XP_004327263.1	ANXA2	39	0	1.4481	0.64478	0.13031	2.8873	0.16222	4.1375	2.1054	3.0445	1.1688	1.57289	0.878785	2.61405	1.79912	1.34667	0.0666667	0.728821	0.84127	0.988277
nectin-2 isoform X4	XP_033700451.1	NECTIN2	51	0.42653	2.675	2.574	0.16231	1.7004	0.90029	2.0163	0.83352	2.6339	1.4923	1.54146	1.40642	1.74401	1.82861	1.2543	0.761905	0.889936	0.547619	0.815452
alpha-1B-glycoprotein	XP_019784512.2	A1BG	62	1.6428	4.6708	2.1682	0.086112	1.019	5.0402	0.28377	0.32573	0	0	1.52366	2.43785	0.152375	0.818954	2.22837	0.042197	0.728821	0.294802	0.707094
monocyte differentiation antigen CD14	XP_019780108.2	CD14	40	0.13556	2.8703	5.5767	0.55049	0.30016	1.0856	0	0.19261	0.050215	4.4316	1.51932	1.75313	1.16861	2.03882	0.999832	0.257143	0.728821	0.690476	0.920968
Cluster of thymosin beta-10	XP_019797722.1	TMSB10	5	0	0	0	0	15.155	0	0	0	0	0	1.5155	2.52583	0	0	3.031	0.540291	0.773284	0.423711	0.707094
annexin A1	XP_004317944.1	ANXA1	39	0	0.43587	0.64478	0.040658	5.6273	0	3.5813	1.2079	1.8198	1.7878	1.51454	1.12477	2.0992	1.56674	1.46235	0.108742	0.728821	0.600402	0.868422
Cluster of pyruvate kinase PKMs	XP_033706369.1	PKM	54	0	1.42469	2.10755	0.51577	4.6148	0.072677	1.0131	2.9613	1.15745	1.26532	1.51327	1.45591	1.59929	1.10868	1.91785	0.761905	0.889936	0.547619	0.815452
complement C3	XP_033710425.1	C3	187	1.0677	5.92795	2.9337	0.34114	1.25825	1.2101	0.27414	0.42988	1.0238	0.43483	1.49015	2.12314	0.540662	1.14683	1.83346	0.0666667	0.728821	0.690476	0.920968
V-set and immunoglobulin domain-containing protein 2	XP_033717754.1	VSIG2	46	0.055277	1.9748	2.5349	0	3.1064	0.13277	0.71208	0.16264	2.2303	3.9591	1.48683	1.30069	1.76603	1.89833	1.07532	0.47619	0.773284	0.420635	0.707094
aminopeptidase N	XP_033708027.1	ANPEP	111	0.2326	3.0635	2.7302	0.38726	0.71875	0.399	0.84921	4.1451	0.92013	1.3631	1.48089	1.25522	1.81939	1.21905	1.74272	0.257143	0.728821	1	1
complement factor B	XP_033719947.1	CFB	86	1.2863	3.2757	3.332	0.57192	0.78317	3.299	0.25599	0.50257	0.62291	0.80531	1.47349	2.09135	0.546695	1.2605	1.68647	0.0666667	0.728821	1	1
complement component C8 gamma chain	XP_033715015.1	C8G	22	1.6001	0.23421	2.3338	0.59665	2.2605	0.76214	1.3528	1.1176	0.31276	3.82	1.43906	1.2979	1.65079	1.88389	0.99422	0.914286	1	0.222222	0.707094
cathepsin B isoform X1	XP_019787940.1	CTSB	37	0.41917	4.5804	0.20793	0.47142	0.15516	0.10932	0	7.6912	0.24721	0.20746	1.40893	0.990567	2.03647	0.216354	2.6015	0.914286	1	0.420635	0.707094
protein disulfide-isomerase A3	XP_004323425.1	PDIA3	57	0	0.18575	0	3.3655	0.4344	0.033598	0.87577	8.4592	0.19486	0.27415	1.38232	0.669875	2.45099	0.268956	2.49569	0.164522	0.728821	0.294802	0.707094
heat shock-related 70 kDa protein 2	XP_019778276.1	HSPA2	70	0.11468	0.90676	0.46445	2.1383	0.87906	0.055759	0.30204	7.5723	0.59296	0.72883	1.37551	0.759835	2.29903	0.440592	2.31044	0.761905	0.889936	0.150794	0.707094
Cluster of glyceraldehyde-3-phosphate dehydrogenase	XP_019781546.1	GAPDH	36	0.32953	0.66098	0.70018	2.483	0.52248	0.40555	2.335	4.3002	1.1301	0.69858	1.35656	0.850287	2.11597	1.03868	1.67444	0.114286	0.728821	1	1
disintegrin and metalloproteinase domain-containing protein 15 isoform X5	XP_033713658.1	ADAM15	100	0.10672	3.3379	0.31666	0.029111	2.7802	0.54984	0.70541	0.15163	2.056	3.2528	1.32863	1.18674	1.54146	1.28752	1.36974	0.609524	0.832895	1	1
Cluster of antithrombin-III isoform X2	XP_004321564.1	SERPINC1	52	2.5711	2.5691	3.1676	0.029184	0.22318	0.64287	0.91728	0.14322	2.5672	0	1.28307	1.53384	0.906925	1.84464	0.721511	0.352381	0.772502	0.309524	0.707094
programmed cell death protein 6 isoform X1	XP_033708603.1	PDCD6	22	0.25806	3.3416	2.4139	0.31171	1.8013	0.31167	0.79476	1.5035	0.81661	1.236	1.27891	1.40637	1.08772	1.10387	1.45396	1	1	0.690476	0.920968
dermatopontin	XP_019774289.1	DPT	24	0.5267	0.73933	0.68127	0.042959	0.50837	1.0051	0.25127	0.32622	0.54526	7.3708	1.19973	0.583955	2.12339	1.87506	0.524396	0.914286	1	0.690476	0.920968
beta-lactoglobulin-like	XP_033715184.1	PAEP	20	0	10.191	1.3439	0	0	0	0.21607	0	0	0	1.1751	1.92248	0.0540175	0.311994	2.0382	0.693974	0.889936	0.79717	0.988277
protein YIPF3 isoform X1	XP_019805519.1	YIPF3	38	0	2.1201	0	0.012683	3.6485	0.43676	0.032336	0	1.2917	4.1634	1.17055	1.03634	1.37186	1.09749	1.24361	0.746128	0.889936	0.832519	0.988277
alpha-2-antiplasmin	XP_033704027.1	SERPINF2	62	2.2231	2.2532	1.0011	0.28478	0.62319	1.9997	0.43165	0.74372	0.76673	0.99879	1.1326	1.39751	0.735223	1.08427	1.18092	0.352381	0.772502	0.84127	0.988277
rho GDP-dissociation inhibitor 2	XP_004326562.1	ARHGDIB	23	0.115	0.23067	0.34122	0.13959	0.88189	0.95249	0.47694	0.35085	0.30737	7.4541	1.12501	0.443477	2.14731	1.73893	0.511098	0.352381	0.772502	1	1
phosphoglycerate mutase 1	XP_004314634.1	PGAM1	29	0.30237	2.1828	0.8972	2.4539	0.6695	0.66817	2.46	1.0256	0.55703	0	1.12166	1.19566	1.01066	0.84332	1.39999	0.914286	1	0.309524	0.707094
copper transport protein ATOX1	XP_033709386.1	ATOX1	7	0.37596	1.8713	0	0.070345	0.83244	5.5956	0	0	1.3567	1.113	1.12153	1.45761	0.617425	0.569132	1.67394	0.589485	0.824473	0.525809	0.803768
programmed cell death 6-interacting protein isoform X2	XP_019802360.2	PDCD6IP	97	0	2.244	1.7491	0.18858	0.60113	0.20268	0.24001	3.5872	1.1705	1.0173	1.10005	0.830915	1.50375	0.835382	1.36472	0.352381	0.772502	0.84127	0.988277
Cluster of tubulin alpha-1B chain	XP_019790049.1	TUBA1B	50	0	0.15733	0.15203	0.19776	0.64422	0.038119	0.24581	8.765	0.50593	0.15168	1.08579	0.198243	2.41711	0.21109	1.96049	0.257143	0.728821	0.420635	0.707094
alpha-2-HS-glycoprotein	XP_004318275.1	AHSG	39	0.30143	0.13318	0.19702	0	0.14702	0.44915	0.066046	0.094342	4.547	4.7742	1.07094	0.204633	2.3704	1.97714	0.164738	0.761905	0.889936	0.222222	0.707094
L-lactate dehydrogenase B chain	NP_001267564.1	LDHB	37	1.068	1.555	1.2483	0.21104	2.0267	0.3948	1.7446	0.75142	0.40812	1.2454	1.06534	1.08397	1.03739	1.14288	0.987792	1	1	0.690476	0.920968
protein/nucleic acid deglycase DJ-1	XP_019786483.1	PARK7	20	0.46194	0.92657	1.3707	1.42	1.4839	0.34485	1.1293	0.95221	0.51718	1.984	1.05906	1.00133	1.14567	1.09262	1.02551	0.761905	0.889936	1	1
fructose-bisphosphate aldolase A	XP_033695474.1	ALDOA	39	0.21259	1.1808	1.1441	0.30332	2.129	0.5249	1.2072	1.1752	1.7557	0.87514	1.05079	0.915785	1.25331	1.03895	1.06264	0.352381	0.772502	1	1
peroxiredoxin-2	XP_004318885.1	PRDX2	22	0.59376	1.6097	1.224	0.1111	1.7769	0.30796	0.95721	1.4819	0.6193	1.7578	1.04396	0.937237	1.20405	1.03041	1.05751	0.609524	0.832895	1	1
urokinase-type plasminogen activator isoform X1	XP_019791577.1	PLAU	48	0.37989	1.8947	1.6138	0.032029	1.2042	0.34278	1.2927	1.5096	1.1317	0.90494	1.03063	0.911233	1.20974	1.06461	0.996662	0.761905	0.889936	1	1
Cluster of histone H1.4	XP_019800691.1	H1-4	22	0	1.6207	0	0.048014	2.326	0	0.72626	1.8899	1.2751	2.392	1.0278	0.665786	1.57082	0.878672	1.17692	0.160642	0.728821	0.672336	0.920968
syndecan-1	XP_033693868.1	SDC1	32	0	0	0	0	4.1244	0	0	0	1.4612	4.6718	1.02574	0.6874	1.53325	1.2266	0.82488	0.358572	0.772502	0.607236	0.868422
keratin, type I cytoskeletal 18	XP_033722535.1	KRT18	48	0	0	0	0	2.9607	0	0.94594	2.8173	2.5764	0.91222	1.02126	0.49345	1.81296	0.886912	1.1556	0.0880601	0.728821	1	1
pro-cathepsin H isoform X1	XP_033708139.1	CTSH	37	0	4.7815	0	4.0674	0	0	0	1.2682	0	0	1.01171	1.47482	0.31705	0	2.02342	0.693974	0.889936	0.0720057	0.707094
glutathione S-transferase omega-2	XP_004330090.1	GSTO2	28	0	0	0	0	0	0	0	10.082	0	0	1.0082	0	2.5205	0	2.0164	0.307434	0.728821	0.423711	0.707094
rho GDP-dissociation inhibitor 1	XP_019796272.1	ARHGDIA	23	0	1.1	0.70605	0.10261	5.7379	0.082921	0.26162	0.544	0.7358	0.70444	0.997534	1.28825	0.561465	0.481582	1.51349	0.914286	1	0.84127	0.988277
P-selectin isoform X1	XP_019774234.2	SELP	84	0	1.0142	1.2975	0	1.779	0.19589	0.39162	3.2464	0.047834	1.8673	0.983974	0.714432	1.38829	0.720851	1.2471	0.335887	0.772502	0.753298	0.982006
thioredoxin	XP_019802059.1	TXN	12	0.22714	1.0437	0.67396	0.042499	1.9901	0.38844	2.4997	0.73932	1.5574	0.67242	0.983468	0.72764	1.36721	1.12612	0.840812	0.257143	0.728821	0.84127	0.988277
poliovirus receptor	XP_033700671.1	PVR	45	0	3.5001	0	0	0	0	0.71522	0	2.2309	3.3708	0.981702	0.58335	1.57923	1.26338	0.70002	0.229766	0.728821	0.480177	0.755325
vesicular integral-membrane protein VIP36	XP_033709508.1	LMAN2	40	0.56821	0.74836	0	0.10632	1.0337	1.0515	1.058	0.29297	0.28792	4.5567	0.970368	0.584682	1.5489	1.29417	0.64657	0.47619	0.773284	1	1
thyroxine-binding globulin	XP_004324907.1	SERPINA7	47	1.3617	1.117	2.8783	0.2043	0.38675	1.1279	0.46277	0.66752	0.50159	0.92462	0.963245	1.17932	0.639125	1.2258	0.700694	0.47619	0.773284	0.420635	0.707094
fructose-bisphosphate aldolase B	XP_033715167.1	ALDOB	40	0	1.9209	1.7405	0.33927	0.46925	1.0856	2.2813	0.54601	0.29656	0.87233	0.955172	0.92592	0.99905	1.03814	0.872206	0.914286	1	1	1
nectin-1 isoform X2	XP_033717802.1	NECTIN1	69	0.35301	0.50559	0.74791	0.021935	0.45391	0.15304	0.74163	4.338	1.2916	0.89215	0.949878	0.372566	1.81584	0.80526	1.09449	0.0190476	0.728821	0.309524	0.707094
chloride intracellular channel protein 1	XP_033719921.1	CLIC1	27	0	1.2319	0.96492	0.017979	2.1668	0.34437	1.7515	0.87261	1.1099	0.96272	0.94227	0.787661	1.17418	0.957808	0.926732	0.609524	0.832895	1	1
cytochrome c 2	XP_004326872.2	CYCS	12	0	0	0	1.04383	0	0	5.9609	1.9992	0.40609	0	0.941001	0.173971	2.09155	1.2734	0.608605	0.0926958	0.728821	1	1
neutrophil gelatinase-associated lipocalin	XP_033714598.1	LCN2	23	0	4.8596	0.33782	1.6111	0.54091	0.83098	0.11654	0.16176	0.087858	0.72323	0.92698	1.3634	0.272347	0.25309	1.60087	0.257143	0.728821	0.0555556	0.707094
vasorin	XP_033695735.1	VASN	72	1.4464	2.6906	0.4498	0.048399	0.42927	0.69866	0.26179	0.21538	2.4111	0.57396	0.922536	0.960521	0.865557	1.02861	0.816462	0.761905	0.889936	0.547619	0.815452
complement C4-like isoform X2	XP_033719932.1	C4A	192	0.64922	1.7228	1.2406	0.14757	0.85911	0.9214	0.36953	1.7315	1.0228	0.42312	0.908765	0.92345	0.886737	0.741054	1.07648	1	1	0.547619	0.815452
Cluster of gelsolin isoform X3	XP_033714402.1	GSN	81	0.17095	3.775	0.62132	0.88695	0.74018	0.12762	0.80188	0.47498	0.67602	0.73831	0.901321	1.05367	0.672797	0.601696	1.20095	1	1	0.690476	0.920968
Cluster of fatty acid-binding protein, heart	XP_033694997.1	FABP3	15	1.4279	2.0217	1.195	0.19626	0.89173	1.9164	0.085775	0.57223	0.13821	0.53019	0.89754	1.27483	0.331601	0.675415	1.11966	0.0380952	0.728821	0.309524	0.707094
glutaredoxin-1	XP_004324010.1	GLRX	12	0.89883	1.0437	0.67396	0.042499	3.0719	0.38844	0.42879	0.32272	0.40155	1.5404	0.881279	1.01989	0.673365	0.788706	0.973852	0.761905	0.889936	0.547619	0.815452
beta-2-glycoprotein 1 isoform X1	XP_004320138.2	APOH	38	0.066985	0.43864	0.41457	0.040918	0.4842	0.29676	2.0234	0.31072	0.38478	4.3297	0.879067	0.290345	1.76215	1.44389	0.314248	0.257143	0.728821	0.420635	0.707094
glutathione S-transferase Mu 3	XP_019775662.1	GSTM3	27	0	0	0	4.793	0	0	0	3.9673	0	0	0.87603	0.798833	0.991825	0	1.75206	1	1	0.179712	0.707094
aspartate aminotransferase, cytoplasmic isoform X1	XP_019795350.1	GOT1	46	0.31839	1.1408	0	0.46829	1.0617	0.085453	1.9906	1.0892	1.5234	0.94256	0.862039	0.512439	1.38644	0.95499	0.769089	0.0666667	0.728821	1	1
G-protein coupled receptor family C group 5 member C isoform X2	XP_033702948.1	GPRC5C	48	0.2356	3.0193	1.1241	0.13635	0.83883	0.28282	0.39673	0.24262	0.91387	1.3555	0.854572	0.9395	0.72718	0.80516	0.903984	0.761905	0.889936	0.547619	0.815452
ly6/PLAUR domain-containing protein 4	XP_019788490.2	LYPD4	27	0	0	0	8.0778	0	0	0	0.29246	0	0	0.837026	1.3463	0.073115	0	1.67405	1	1	0.179712	0.707094
probable cystatin-15	XP_033696133.1	CST9L	18	0	3.7812	0	1.7647	0.33152	0.81838	0	1.5576	0	0	0.82534	1.11597	0.3894	0	1.65068	0.306103	0.728821	0.00749496	0.707094
hemoglobin subunit alpha	XP_033695929.1	HBA1	15	0.17104	0	0.50753	0.032004	0	0	0.45015	1.3407	1.8082	3.9117	0.822132	0.118429	1.87769	1.36972	0.274541	0.0234363	0.728821	0.0570079	0.707094
beta-hexosaminidase subunit beta isoform X1	XP_033708833.1	HEXB	61	0	5.8467	0.25365	0.38567	0.29154	0	0.062815	0.32902	0.98161	0	0.815101	1.12959	0.343361	0.259615	1.37059	1	1	0.290347	0.707094
profilin-1	XP_033702899.1	PFN1	15	0	0.78722	0.5232	0.032992	4.1367	0.13163	0.31363	1.3955	0.30287	0.522	0.814574	0.93529	0.6335	0.33234	1.29681	0.761905	0.889936	0.420635	0.707094
resistin	XP_033710373.1	RETN	17	0	0	0	0	8.0998	0	0	0	0	0	0.80998	1.34997	0	0	1.61996	0.540291	0.773284	0.423711	0.707094
phosphoglycerate kinase 1	XP_004329336.2	PGK1	45	0.057657	1.4075	0.55207	0.22275	1.5537	0.19219	1.2832	0.36579	1.0311	1.2328	0.789876	0.664311	0.978222	0.831365	0.748386	0.609524	0.832895	1	1
endoplasmic reticulum chaperone BiP	XP_004313501.2	HSPA5	72	0	0.47508	0	3.5219	0.4271	0.026315	0.41657	1.9535	0.37679	0.70119	0.789845	0.741733	0.862013	0.29891	1.28078	0.454174	0.773284	0.142457	0.707094
Cluster of 14-3-3 protein sigma	XP_033696161.1	SFN	28	0.19046	0.33691	0.83371	0.16181	1.6855	0.10593	0.32682	0.80247	2.4439	0.93709	0.78246	0.552387	1.12757	0.946396	0.618524	0.257143	0.728821	0.420635	0.707094
tripeptidyl-peptidase 1	XP_004326664.1	TPP1	63	0.08269	0.25527	1.7202	0.055385	0.18309	0.095005	0.68465	0.11749	4.34	0.2448	0.777858	0.398607	1.34673	1.41447	0.141248	0.257143	0.728821	0.150794	0.707094
fibulin-5 isoform X1	XP_033706599.1	FBLN5	52	0.10238	0.20536	0.47032	0.0092835	0.35095	0.21027	0.16658	5.6984	0.16838	0.3031	0.768502	0.224761	1.58411	0.242152	1.29485	0.761905	0.889936	0.690476	0.920968
dipeptidyl peptidase 4 isoform X1	XP_019778733.1	DPP4	88	0	0.24437	0.3615	0.042197	0.26976	0.28003	0.67487	0.66782	0.88975	4.0999	0.75302	0.199643	1.58309	1.2052	0.300835	0.00952381	0.728821	0.222222	0.707094
chloride intracellular channel protein 4	XP_019794021.1	CLIC4	29	0	0.38192	0.8972	0.056576	0	0	4.7362	1.0256	0.14694	0.26648	0.751092	0.222616	1.5438	1.20936	0.292819	0.105502	0.728821	0.525809	0.803768
isocitrate dehydrogenase	XP_019794587.1	IDH1	47	0	0.22845	0.7252	0.07371	2.7554	0	0.81258	0.55973	1.5941	0.72354	0.747271	0.63046	0.922487	0.771084	0.723458	0.239526	0.728821	0.463344	0.735124
annexin A3 isoform X2	XP_019788336.1	ANXA3	36	0	0.66098	0.97778	0.013443	1.4726	0	0.60838	1.5658	0.85044	1.278	0.742742	0.5208	1.07566	0.74292	0.742565	0.239526	0.728821	0.916563	1
dipeptidase 1	XP_033700599.1	DPEP1	45	0	0.50784	0.54322	0.034254	0.40535	0.087879	0.89967	0.16726	0.19538	4.5313	0.737215	0.263091	1.4484	1.23391	0.240517	0.257143	0.728821	0.309524	0.707094
Cluster of pantetheinase	XP_004311387.3	VNN1	55	0.88232	0.92796	1.5937	0.073416	1.0243	0.45988	0.15556	0.5575	0.60837	0.96536	0.724837	0.826929	0.571697	0.841062	0.608611	0.609524	0.832895	0.547619	0.815452
aquaporin-2	XP_033721534.1	AQP2	29	0	4.4103	1.6728	0.079572	0	0.42087	0	0.12739	0.23232	0.26544	0.720869	1.09726	0.156287	0.434112	1.00763	0.746128	0.889936	0.832519	0.988277
myocilin isoform X1	XP_019807669.1	MYOC	53	0.27231	0.67645	1.0007	0.063101	0.4675	0.47758	0.16089	0.47917	0.26025	3.2693	0.712725	0.49294	1.0424	0.99269	0.43276	1	1	1	1
immunoglobulin J chain isoform X2	XP_004328961.1	JCHAIN	18	0.1459	1.0522	0.9467	0.059697	1.1615	2.2093	0.069602	0.74532	0.24622	0.43192	0.706836	0.929216	0.373265	0.368068	1.0456	0.352381	0.772502	0.222222	0.707094
transaldolase	XP_019806565.1	TALDO1	38	0	0.1376	0.20355	0.012835	1.6621	0	1.6893	1.0666	1.0526	1.2102	0.703478	0.336014	1.25467	0.83113	0.575827	0.0691065	0.728821	0.600402	0.868422
Cluster of ephrin-A1 isoform X2	XP_004325983.1	EFNA1	24	0	0	0	0	0	0.62369	0	0	0	6.4002	0.702389	0.103948	1.60005	1.28004	0.124738	0.760907	0.889936	1	1
Cluster of ezrin	XP_033723812.1	EZR	69	0.075434	1.3285	0.95664	0.11544	0.81795	0.25077	0.53634	0.5137	1.3901	1.0312	0.701607	0.590789	0.867835	0.797943	0.605272	0.352381	0.772502	0.547619	0.815452
Cluster of basement membrane-specific heparan sulfate proteoglycan core protein isoform X5	XP_033697584.1	HSPG2	469	0.82325	0.58594	1.1007	0.027131	1.0697	0.22905	0.66355	0.7668	0.65411	1.0677	0.698793	0.639295	0.78804	0.861862	0.535724	0.914286	1	0.222222	0.707094
endosialin	XP_033717032.1	CD248	82	0.063631	2.2776	0.18881	0.018218	1.984	0.36159	0.50445	0.34999	0.76046	0.3921	0.690085	0.815641	0.50175	0.38189	0.99828	0.609524	0.832895	0.84127	0.988277
lysosomal alpha-glucosidase isoform X2	XP_033702618.1	GAA	101	0.1348	1.041	0.97213	0.16768	0.88683	0.27136	0.30976	0.56909	1.7605	0.76739	0.688054	0.578967	0.851685	0.788916	0.587192	0.609524	0.832895	0.84127	0.988277
Cluster of solute carrier family 12 member 1	XP_033707538.1	SLC12A1	121	3.1037	1.3766	0.62328	0.060011	0.1429	0.42673	0.34949	0.41482	0.18261	0.19106	0.68712	0.955537	0.284495	0.890028	0.484212	0.47619	0.773284	0.690476	0.920968
nidogen-1 isoform X1	XP_033697810.1	NID1	136	0.14026	0.66523	0.61668	0.047594	1.4226	0.29705	0.22468	0.39835	1.5066	1.5053	0.682434	0.531569	0.908732	0.798704	0.566165	0.352381	0.772502	0.690476	0.920968
pyruvate dehydrogenase E1 component subunit alpha, somatic form, mitochondrial isoform X1	XP_033704934.1	PDHA1	43	0	0	0	0	0	0	0	6.7107	0	0	0.67107	0	1.67768	0	1.34214	0.307434	0.728821	0.423711	0.707094
macrophage-capping protein	XP_033694667.1	CAPG	39	0	0.98601	0.19645	0.13406	2.1724	0.1612	0.70051	0.42689	0.75716	1.1609	0.669558	0.608353	0.761365	0.563004	0.776112	0.352381	0.772502	1	1
Cluster of LOW QUALITY PROTEIN: deleted in malignant brain tumors 1 protein	XP_033698230.1	DMBT1	158	0	0	0	0.023469	0.48378	0.67645	0	5.4143	0	0	0.6598	0.197283	1.35357	0	1.3196	0.810181	0.942738	0.0253699	0.707094
plasma protease C1 inhibitor isoform X1	XP_033716617.1	SERPING1	54	0.20826	3.2026	0.14107	0.84918	0.10527	0.20043	0.15856	0.2959	0.77583	0.61653	0.655363	0.784468	0.461705	0.38005	0.930676	0.761905	0.889936	0.690476	0.920968
Cluster of BOLA class I histocompatibility antigen, alpha chain BL3-7-like isoform X3	XP_033719875.1	LOC117313809	41	0	0.88423	1.9968	0	1.5916	0.3337	0.25068	0	0.16106	1.2645	0.648257	0.801055	0.41906	0.734608	0.561906	0.589485	0.824473	0.832519	0.988277
dipeptidyl peptidase 1 isoform X1	XP_019804282.1	CTSC	52	1.7759	0.20308	0.30042	0.076225	0	0.03664	0.68359	0.069736	2.9861	0.29973	0.643142	0.398711	1.00979	1.20915	0.0771362	0.352381	0.772502	0.00793651	0.707094
acyl-CoA-binding protein	XP_004311223.1	DBI	10	0.26683	2.2168	0	0.70622	0	0.19919	0.12729	0	2.0175	0.78993	0.632376	0.56484	0.73368	0.64031	0.624442	0.914062	1	0.832519	0.988277
aldo-keto reductase family 1 member A1	XP_033723280.1	AKR1A1	36	0	0.64934	0	0.043406	1.4434	0.11038	1.5622	0.75716	0.41124	1.2546	0.623173	0.374421	0.9963	0.645608	0.600737	0.108742	0.728821	0.834035	0.988277
vitronectin	XP_033703324.1	VTN	64	0.17249	0.44383	0.37414	0.032275	0.60345	0.39279	0.73662	0.31439	0.17075	2.9907	0.623144	0.336496	1.05312	0.88894	0.357347	0.609524	0.832895	0.84127	0.988277
glutathione S-transferase P	XP_019781886.2	GSTP1	25	0.23795	0.97466	0.70605	0.24384	1.07589	0.28582	0.81179	0.544	0.18363	1.1335	0.619713	0.587368	0.66823	0.614584	0.624842	0.914286	1	0.84127	0.988277
cadherin-13	XP_019796046.1	CDH13	78	0.13869	0.43529	0.19735	0.03749	2.254	0.13217	0.21146	0.19705	0.13663	2.4286	0.616873	0.532498	0.743435	0.622546	0.6112	0.609524	0.832895	0.690476	0.920968
PDZK1-interacting protein 1	XP_033722953.1	PDZK1IP1	12	0	0.99897	1.4778	0	0	0.16309	1.7219	0.70763	0.38434	0.64674	0.610047	0.439977	0.865152	0.846156	0.373938	0.235196	0.728821	0.397615	0.707094
kallikrein-1	XP_033701530.1	KLK1	29	0.89028	1.4405	0.89328	0.13437	0.19852	0.31748	0.51626	0.42774	1.0002	0.26544	0.608407	0.645738	0.55241	0.713092	0.503722	0.914286	1	0.309524	0.707094
phosphatidylethanolamine-binding protein 4	XP_033713560.1	PEBP4	25	0	1.7934	0.31427	0.096904	0.50083	0.27083	0.79779	0.51546	1.0644	0.66963	0.602351	0.496039	0.76182	0.569218	0.635485	0.114286	0.728821	0.84127	0.988277
angiogenin isoform X1	XP_019790749.1	ANG	17	0	5.6599	0	0	0	0	0	0.21995	0	0	0.587985	0.943317	0.0549875	0	1.17597	1	1	0.179712	0.707094
interleukin-1 receptor antagonist protein precursor	NP_001267549.1	IL1RN	20	0	0	0	0	0.29136	0	0.13613	0	5.4381	0	0.586559	0.04856	1.39356	1.11485	0.058272	0.358572	0.772502	0.607236	0.868422
plasma serine protease inhibitor	XP_019774041.1	SERPINA5	45	0.056653	0.99109	0.54177	0.10976	0.12544	0.30448	0.55341	0.25943	2.5592	0.3476	0.584883	0.354866	0.92991	0.811727	0.35804	0.257143	0.728821	0.420635	0.707094
prostaglandin-H2 D-isomerase	XP_033715187.1	PTGDS	21	0.26708	1.2546	1.2852	0.081043	0.59135	0.19938	0.12741	0.37948	0.33425	1.2823	0.580209	0.613109	0.53086	0.659248	0.501171	1	1	0.690476	0.920968
glutathione peroxidase 3 isoform X1	XP_033709376.1	GPX3	26	0.49057	1.3145	1.4556	0.018937	1.0862	0.36622	0.048283	0.30625	0.37857	0.29963	0.576476	0.788671	0.258183	0.534531	0.618421	0.171429	0.728821	1	1
mucosal addressin cell adhesion molecule 1	XP_033710920.1	MADCAM1	43	0.19341	0.24898	0.36831	0.011184	0.27484	0.85154	0.83377	0.084932	2.4765	0.36747	0.571094	0.324711	0.940668	0.847892	0.294295	0.47619	0.773284	0.222222	0.707094
thioredoxin domain-containing protein 17	XP_004310493.1	TXNDC17	16	0.16607	0.3331	0.49276	0.11445	0.3677	2.3677	0.2918	0	0.47203	1.0878	0.569341	0.640297	0.462908	0.502092	0.63659	0.914286	1	0.547619	0.815452
endoplasmin	XP_004326676.1	HSP90B1	93	0	0.055226	0	2.5876	0	0	0.026733	1.1875	0	1.7755	0.563256	0.440471	0.747433	0.360447	0.766065	0.42603	0.773284	0.503812	0.779851
peptidyl-prolyl cis-trans isomerase FKBP1A isoform X2	XP_004323073.1	FKBP1A	12	0	1.0322	1.5269	0.096282	1.1394	0	0.42348	0.31955	0.3971	0.66581	0.560072	0.632464	0.451485	0.602658	0.517486	1	1	0.753298	0.982006
fibrinogen beta chain	XP_033712316.1	FGB	54	0	0.53229	0.13961	0	3.3036	0.11185	0.71028	0.13774	0.61347	0	0.554884	0.681225	0.365372	0.292672	0.817096	0.746128	0.889936	1	1
Cluster of nucleoside diphosphate kinase B	XP_033702852.1	NME2	17	0.33534	0.67263	0.45319	0.3434	1.2259	0.41332	0.26413	0.63157	0.6287	0.45216	0.542034	0.573963	0.49414	0.426704	0.657364	0.914286	1	0.222222	0.707094
CD209 antigen isoform X2	XP_019799634.2	CD209	32	0	0	0	0	0.38181	0	0	0	0	5.0319	0.541371	0.063635	1.25798	1.00638	0.076362	0.760907	0.889936	1	1
SPARC-like protein 1 isoform X1	XP_033713295.1	SPARCL1	78	0.13848	1.5684	0	0.0060865	0.57175	0.63234	0.015519	0	1.2868	1.1651	0.538448	0.486176	0.616855	0.52118	0.555715	1	1	1	1
proteoglycan 3	XP_004326221.1	PRG3	25	0	0	0	0	5.3423	0	0	0	0	0	0.53423	0.890383	0	0	1.06846	0.540291	0.773284	0.423711	0.707094
cadherin-1 isoform X1	XP_019791183.2	CDH1	98	0.16931	1.2961	1.3549	0.073564	0.37488	0.36918	0.85223	0.19712	0.20626	0.41072	0.530426	0.606322	0.416582	0.598684	0.462169	1	1	0.547619	0.815452
carbonic anhydrase 2	XP_004324981.1	CA2	29	0.29588	0.59348	0.55345	0.44181	0.41299	0.22088	1.4845	0.42039	0.32226	0.55218	0.529782	0.419748	0.694832	0.641654	0.41791	0.609524	0.832895	0.690476	0.920968
malate dehydrogenase, cytoplasmic isoform X1	XP_019798172.1	MDH1	36	0.5329	0.46532	0.68836	0.30492	0.3274	0.24167	0.77744	0.45997	0.50307	0.95838	0.525943	0.426762	0.674715	0.69203	0.359856	0.171429	0.728821	0.00793651	0.707094
leucine-rich alpha-2-glycoprotein isoform X3	XP_004317495.3	LRG1	39	0.59295	1.672	0.88282	0.38534	0.14532	0.52885	0.10205	0.84248	0.05065	0	0.520246	0.701213	0.248795	0.325694	0.714798	0.114286	0.728821	0.309524	0.707094
nucleobindin-1	XP_033700371.1	NUCB1	53	0.048045	1.1144	0.45454	0.028662	0.46643	0.30247	0.19329	0.21765	1.9231	0.4535	0.520209	0.402424	0.696885	0.614495	0.425922	0.914286	1	1	1
L-amino-acid oxidase-like	XP_004327418.1	IL4I1	59	0.04346	0.48715	0.26508	0.0081316	0.53775	0.36618	0.88012	1.5297	0.61587	0.40786	0.51413	0.284625	0.858387	0.442478	0.585782	0.0380952	0.728821	1	1
Cluster of prosaposin isoform X5	XP_033697521.1	PSAP	58	0	3.5294	0	0.15522	0	0.14369	0	0	1.3105	0	0.513881	0.638052	0.327625	0.2621	0.765662	0.630954	0.858358	0.346522	0.707094
beta-hexosaminidase subunit alpha isoform X2	XP_033707835.1	HEXA	59	0	2.1595	0.5605	0.28552	0.53775	0.066693	0.065724	0.42603	0.43314	0.55922	0.509408	0.60166	0.371029	0.323717	0.695099	0.914286	1	0.84127	0.988277
basigin	XP_004314253.3	BSG	29	0	0.84525	0.26397	0.30187	0.19697	0.066411	1.1933	1.0101	0.3252	0.88352	0.508659	0.279079	0.85303	0.533198	0.48412	0.0190476	0.728821	0.84127	0.988277
ly6/PLAUR domain-containing protein 3	XP_033701572.1	LYPD3	37	0	2.0264	0	0	0	0.39438	0	0	2.6438	0	0.506458	0.403463	0.66095	0.52876	0.484156	1	1	0.79717	0.988277
Cluster of fibulin-2 isoform X1	XP_033721391.1	FBLN2	130	0.10245	2.4895	0.36943	0	0.087397	0.12711	0.0286	0.14557	1.6815	0	0.503156	0.529315	0.463917	0.436396	0.569915	0.830664	0.962317	0.916563	1
Cluster of cofilin-1	XP_033716990.1	CFL1	19	0.14138	0.28358	0.4195	0.08215	0.68274	0.23019	0.48352	0.71831	1.0329	0.91285	0.498712	0.30659	0.786895	0.59803	0.399394	0.0190476	0.728821	0.420635	0.707094
ropporin-1A	XP_004327137.1	ROPN1	24	0	0	0	0.069709	0	0	0	4.9056	0	0	0.497531	0.0116182	1.2264	0	0.995062	0.760907	0.889936	0.179712	0.707094
receptor-type tyrosine-protein phosphatase deltas	XP_033713993.1	PTPRD	187	0	0.52433	0.54069	0.015384	0.78	0.041555	1.21283	0.28064	0.28472	1.24406	0.492421	0.316993	0.755562	0.65646	0.328382	0.257143	0.728821	0.420635	0.707094
trans-Golgi network integral membrane protein 2	XP_033693946.1	TGOLN2	29	0.18962	0.60385	0	0.016776	0.66657	0.96755	0.090459	0.12739	1.0002	1.259	0.492141	0.407394	0.619262	0.507856	0.476427	0.47619	0.773284	1	1
Cluster of peptidyl-prolyl cis-trans isomerase B	XP_033707683.1	PPIB	24	0	2.3577	0	0.47254	0.2424	0	0.11177	1.3283	0.084482	0.32409	0.492128	0.512107	0.46216	0.104068	0.880188	0.589485	0.824473	0.138792	0.707094
G-protein coupled receptor family C group 5 member B isoform X1	XP_033696731.1	GPRC5B	43	0	1.062	1.0365	0.099069	0.27559	0.47035	0.35223	0.17685	0.86097	0.57418	0.490774	0.490585	0.491058	0.564776	0.416772	0.914286	1	0.690476	0.920968
endothelial protein C receptor	XP_004317046.3	PROCR	27	0.62067	0.65849	0.97411	0.11613	1.0317	0.072343	0.29609	0.46645	0.35956	0.28689	0.488243	0.578907	0.352248	0.507464	0.469023	0.47619	0.773284	1	1
afamin	XP_004322085.1	AFM	69	0.85398	1.4872	0.47009	0.014138	0.1673	0.18612	0.11894	0.052439	1.5214	0	0.487161	0.529805	0.423195	0.592882	0.381439	0.47619	0.773284	0.690476	0.920968
CD9 antigen	XP_019781528.2	CD9	25	0	2.9892	0	0	0	0	0	0	1.8673	0	0.48565	0.4982	0.466825	0.37346	0.59784	1	1	1	1
annexin A4	XP_019798405.1	ANXA4	36	0.072073	0.66335	0.7026	0.081075	0.73225	0.11257	0.70206	0.61566	0.42087	0.70099	0.48035	0.393986	0.609895	0.519719	0.440981	0.761905	0.889936	0.84127	0.988277
charged multivesicular body protein 5	XP_004329278.1	CHMP5	25	0	0.45147	1.5282	0	0.23343	0.078702	0.050294	0.3198	1.8241	0.3121	0.47981	0.381967	0.626574	0.742939	0.21668	0.454174	0.773284	0.753298	0.982006
major prion protein isoform X2	XP_004324936.1	PRNP	28	3.2381	0.18494	0.27358	0.017251	0	0.06883	0.043985	0.27747	0.071152	0.57814	0.475345	0.63045	0.242687	0.840991	0.109698	0.609524	0.832895	0.222222	0.707094
IST1 homolog isoform X2	XP_019791132.1	IST1	40	0.21063	0.76571	1.1327	0.012106	0.64827	0	0.10048	0.82748	0.84388	0.19154	0.47328	0.461569	0.490845	0.495846	0.450713	0.761905	0.889936	0.547619	0.815452
Cluster of outer dense fiber protein 2 isoform X2	XP_033714642.1	ODF2	105	0	0	0	0	0	0	0	4.6995	0	0	0.46995	0	1.17487	0	0.9399	0.307434	0.728821	0.423711	0.707094
N(4)-(beta-N-acetylglucosaminyl)-L-asparaginase isoform X1	XP_004324493.2	AGA	37	2.3692	0.45608	0	0.11687	0.15374	0.10828	0.89446	0.20609	0.11193	0.20556	0.462221	0.534028	0.35451	0.71623	0.208212	0.609524	0.832895	0.84127	0.988277
lactate dehydrogenase A	NP_001267569.1	LDHA	36	0	0.29563	0.20922	0.10025	0.71427	0.31521	1.246	0.20941	0.82786	0.68447	0.460232	0.27243	0.741935	0.59351	0.326954	0.114286	0.728821	0.690476	0.920968
Cluster of tropomyosin alpha-3 chain isoform X3	XP_004321341.1	TPM3	29	0	0	0.265	0	1.6098	0	0.59427	0.42588	1.0316	0.55903	0.448558	0.312467	0.652695	0.48998	0.407136	0.0989879	0.728821	0.450644	0.719936
Cluster of leukocyte elastase inhibitor	XP_033719656.1	SERPINB1	43	0	0.7153	0.275	0	1.2953	0	0.18934	0.38188	0.99129	0.57914	0.442725	0.380933	0.535413	0.406954	0.478496	0.45	0.773284	1	1
Cluster of inter-alpha-trypsin inhibitor heavy chain H4 isoform X1	XP_033721016.1	ITIH4	102	0.19314	1.3789	0.5731	0.024986	0.71797	0.24207	0.20707	0.27443	0.4953	0.3112	0.441817	0.521694	0.322	0.355962	0.527671	0.914286	1	0.84127	0.988277
latent-transforming growth factor beta-binding protein 2 isoform X1	XP_033706733.1	LTBP2	193	0	1.9849	0	0.010065	0.67683	0.33632	0.3407	0.018633	0.23979	0.80548	0.441272	0.501353	0.351151	0.277194	0.60535	0.59291	0.827378	0.529619	0.808251
Cluster of heat shock 70 kDa protein 1B	XP_019782041.2	HSPA1A	70	0	1.2962	0.22126	0.21278	0.54413	0.085464	0.72334	0.66817	0.43897	0.22076	0.441107	0.393306	0.51281	0.320866	0.561349	0.352381	0.772502	0.690476	0.920968
protein disulfide-isomerase	XP_004310344.3	P4HB	57	0	0.089918	0	2.2351	0.20421	0	0.20971	1.1829	0.33923	0.13271	0.439378	0.421538	0.466137	0.13633	0.742426	0.160642	0.728821	0.525809	0.803768
annexin A11	XP_033697325.1	ANXA11	54	0.047346	0.53601	0.61514	0.13307	0.59169	0.035345	0.42822	0.88932	0.30728	0.79112	0.437454	0.326433	0.603985	0.437821	0.437087	0.257143	0.728821	1	1
gamma-glutamylaminecyclotransferase	XP_033699586.1	GGACT	16	0	0	0	0	0.35985	0	0.42108	0.50989	0.46	2.6131	0.436392	0.059975	1.00102	0.698836	0.173948	0.0089113	0.728821	0.503812	0.779851
acidic mammalian chitinase isoform X1	XP_019774729.1	CHIA	52	0.65934	0.098874	1.2395	0.17769	0.34853	0.77304	0.075095	0.1445	0.38075	0.46601	0.436333	0.549496	0.266589	0.564139	0.308527	0.352381	0.772502	0.420635	0.707094
flavin reductase (NADPH)	XP_033701874.1	BLVRB	22	0	0.23663	0	0.047482	1.3064	0.59507	0.77561	0.36057	0.61514	0.34925	0.428615	0.364264	0.525142	0.348	0.50923	0.239526	0.728821	0.675174	0.920968
profilin-2 isoform X2	XP_019789899.1	PFN2	15	0	0.78722	0.5232	0.032992	0.86899	0.29299	0.18723	0.25053	0.13607	1.1619	0.424112	0.417565	0.433932	0.40168	0.446544	1	1	0.690476	0.920968
3-mercaptopyruvate sulfurtransferase isoform X1	XP_033722020.1	MPST	35	0	0.30652	0.45344	0.062781	0.53161	0.6086	0.38892	0.62503	0.52383	0.71079	0.421152	0.327158	0.562142	0.415396	0.426908	0.171429	0.728821	0.84127	0.988277
cystatin-B	XP_004314758.2	CSTB	11	0.55773	0.48443	0.71662	0.41603	0	0.1803	0.72216	0.34315	0.74989	0	0.417031	0.392518	0.4538	0.54928	0.284782	0.66887	0.889936	0.116074	0.707094
LIM and SH3 domain protein 1	XP_033703582.1	LASP1	30	0	0	0.25991	0	1.5431	0	0.70611	0.41681	0.96624	0.25931	0.415148	0.300502	0.587118	0.438314	0.391982	0.152772	0.728821	0.590014	0.868422
N-acetylglucosamine-6-sulfatase	XP_004314604.3	GNS	62	0.28262	0.56687	0.12241	0.21021	0.39536	0.29708	0.9456	0.32573	0.45903	0.52862	0.413353	0.312425	0.564745	0.467656	0.35905	0.114286	0.728821	0.84127	0.988277
CD59 glycoprotein isoform X2	XP_004314415.1	CD59	13	0	0	0	0	0	1.4587	2.6648	0	0	0	0.41235	0.243117	0.6662	0.53296	0.29174	0.760907	0.889936	1	1
calreticulin	XP_004311443.2	CALR	48	0.053211	0	0	3.3058	0	0.039723	0.08146	0.33475	0.29236	0	0.41073	0.566456	0.177142	0.0854062	0.736055	0.378923	0.773284	0.829357	0.988277
BRO1 domain-containing protein BROX	XP_004320618.1	BROX	46	0.11447	0.96184	0.72909	0.045975	0.39378	0.18343	0.11722	0.34912	0.67611	0.52651	0.409755	0.404764	0.41724	0.43268	0.386829	0.914286	1	0.84127	0.988277
Cluster of chromogranin-A isoform X2	XP_033706583.1	CHGA	48	0	0.60828	0	0	0	0.12716	0.052372	0.33389	0.52218	2.4464	0.409028	0.122573	0.838711	0.60419	0.213866	0.0989879	0.728821	1	1
ribonuclease T2 isoform X1	XP_004325499.1	RNASET2	28	0.092201	1.1704	0	0.3521	0.6876	0.32803	0.043985	0.62434	0.1507	0.57814	0.40275	0.438389	0.349291	0.173005	0.632494	0.914286	1	0.031746	0.707094
fatty acid-binding protein, liver	XP_033694291.1	FABP1	14	0	1.4249	0.55763	0.035163	0.41611	0	0.20089	0	0.14503	1.2466	0.402632	0.405634	0.39813	0.43003	0.375235	1	1	0.672336	0.920968
thymosin beta-4	XP_019797050.2	TMSB4X	8	0	0	0	0	0.78143	0	0	0	0.6678	2.5618	0.401103	0.130238	0.8074	0.64592	0.156286	0.358572	0.772502	0.607236	0.868422
D-dopachrome decarboxylase	XP_019781730.1	DDT	13	0	0.95787	0.62437	0.1528	0	0.3565	0.59495	0.67851	0	0.62294	0.398794	0.34859	0.4741	0.368452	0.429136	0.746128	0.889936	0.672336	0.920968
annexin A5	XP_004321032.1	ANXA5	36	0.23517	0.14365	0.21251	0.39879	0.3317	0	0.60552	0.46654	0.61333	0.97207	0.397928	0.220303	0.664365	0.52772	0.268136	0.00952381	0.728821	0.222222	0.707094
Cluster of heat shock protein beta-1	XP_019807462.1	HSPB1	22	0	0	0	0	0.25722	0	2.9442	0.16506	0.60297	0	0.396945	0.04287	0.928057	0.709434	0.084456	0.0926958	0.728821	0.724082	0.95473
isoaspartyl peptidase/L-asparaginase	XP_004330931.1	ASRGL1	32	0	1.0087	0.24221	0.29005	0.38037	0.20259	0.30392	0.38559	0	1.129	0.394243	0.353987	0.454628	0.335026	0.45346	0.521166	0.773284	0.401965	0.707094
epidermal growth factor receptor kinase substrate 8-like protein 2 isoform X1	XP_033717407.1	EPS8L2	80	0	1.1685	1.7286	0	0.07022	0.39516	0.064305	0.14075	0.25965	0.093887	0.392107	0.560413	0.139648	0.429288	0.354926	0.914849	1	0.916563	1
Cluster of ATP synthase subunit beta, mitochondrial	XP_004316173.1	ATP5F1B	56	0	0	0	0	0	0	0.28271	2.7334	0.58405	0.2764	0.387656	0	0.96914	0.228632	0.54668	0.00574114	0.728821	0.480177	0.755325
cartilage intermediate layer protein 1 isoform X2	XP_019803935.1	CILP	132	0.10082	1.6676	0.17512	0	0.22323	0.21739	0.058438	0.23793	0.87633	0.29847	0.385533	0.39736	0.367792	0.301836	0.46923	0.47619	0.773284	0.84127	0.988277
neprilysin isoform X1	XP_019789693.1	MME	86	0	1.0781	1.0512	0.10997	0	0.14669	0.21107	0.56482	0.21023	0.47548	0.384756	0.39766	0.3654	0.389596	0.379916	0.454174	0.773284	0.916563	1
lumican isoform X2	XP_004330174.1	LUM	39	0.72198	0.60661	0.41204	0.040658	0.14745	1.014	0.031769	0	0.16769	0.6433	0.37855	0.490456	0.21069	0.395356	0.361744	0.257143	0.728821	0.690476	0.920968
Cluster of elongation factor 1-alpha 1	XP_033716375.1	EEF1A1	50	0	0.45165	0.48491	0.20854	0.79941	0.122	0.28625	0.4134	0.53273	0.4838	0.378269	0.344418	0.429045	0.357538	0.399	0.609524	0.832895	0.84127	0.988277
collagen alpha-1(I) chain	XP_033703059.1	COL1A1	139	0.018287	0.11264	0.054261	0.0034216	0.04049	0.027623	0.0087239	0.025983	0.028555	3.4492	0.376918	0.0427871	0.878115	0.711805	0.0420315	1	1	0.84127	0.988277
Golgi apparatus membrane protein TVP23 homolog A	XP_033696059.1	TVP23A	33	0	2.2989	0	0.044431	0	0.44741	0.9742	0	0	0	0.376494	0.465124	0.24355	0.19484	0.558148	0.630954	0.858358	0.346522	0.707094
nuclear transport factor 2	XP_033700240.1	NUTF2	14	0	0.36788	0.5442	0.034316	0.90756	0.13692	0.32896	0.58238	0.31631	0.54296	0.376149	0.331813	0.442653	0.346486	0.405811	0.609524	0.832895	0.690476	0.920968
apolipoprotein A-IV	XP_004316797.1	APOA4	43	0.059619	1.4707	0.1769	0.064968	0.95951	0.19947	0.16565	0.27402	0.2062	0.1765	0.375354	0.488528	0.205592	0.156974	0.593734	1	1	0.150794	0.707094
Cluster of LOW QUALITY PROTEIN: uncharacterized protein LOC117313727	XP_033719539.1	H3C4	44	0	0	0	0	1.0589	0	0.67895	1.3532	0.63214	0	0.372319	0.176483	0.666073	0.262218	0.48242	0.149541	0.728821	0.724082	0.95473
Cluster of folate receptor alpha	XP_033718284.1	FOLR1	30	0	0	0	3.6934	0	0	0	0	0	0	0.36934	0.615567	0	0	0.73868	0.540291	0.773284	0.423711	0.707094
transketolase	XP_033721033.1	TKT	68	0	0.32454	0.11168	0.1642	0.79071	0	1.0865	0.50741	0.45755	0.22823	0.367082	0.231855	0.569922	0.376792	0.357372	0.108742	0.728821	0.916563	1
ephrin-B2	XP_004313204.1	EFNB2	37	0.14551	0.1397	0.20666	0.027226	0.15421	0.70745	1.9138	0.098959	0.053748	0.20619	0.365345	0.230126	0.568174	0.505182	0.225509	1	1	0.420635	0.707094
ephrin-B1 isoform X1	XP_033705061.1	EFNB1	39	0	0	0.40709	0	0.30377	0.53519	1.7673	0.093524	0.10587	0.40616	0.36189	0.207675	0.593213	0.537284	0.186497	0.45	0.773284	0.397615	0.707094
dihydropteridine reductase	XP_004327015.1	QDPR	26	0.10076	1.3072	0	0.091307	0.22311	0.3643	0.2328	0.48731	0.16555	0.6351	0.360744	0.347779	0.38019	0.226842	0.494645	0.352381	0.772502	0.420635	0.707094
platelet-derived growth factor receptor-like protein isoform X1	XP_033704623.1	PDGFRL	42	0	0	0	0	0	0	0	0	0	3.5792	0.35792	0	0.8948	0.71584	0	0.307434	0.728821	0.423711	0.707094
leucine-rich repeat-containing protein 4B	XP_033701557.1	LRRC4B	76	0	0	0	0	0	0	0	3.5706	0	0	0.35706	0	0.89265	0	0.71412	0.307434	0.728821	0.423711	0.707094
mucin-1 isoform X1	XP_033713463.1	MUC1	87	0.059946	0.61856	1.8529	0.050301	0.20287	0.092937	0.12825	0.041799	0.14971	0.27124	0.346851	0.479586	0.14775	0.492409	0.201293	0.761905	0.889936	0.420635	0.707094
insulin-like growth factor-binding protein 2	XP_033715688.1	IGFBP2	34	0	0.31604	0.46753	0.029481	0.54888	0.18506	0.40453	0.35222	0.65438	0.46646	0.342458	0.257832	0.469398	0.39858	0.286336	0.257143	0.728821	0.420635	0.707094
inactive ribonuclease-like protein 10	XP_019790671.1	RNASE10	24	0	0	0	2.1368	0.24475	0	0	1.0414	0	0	0.342295	0.396925	0.26035	0	0.68459	0.895652	1	0.0720057	0.707094
kallikrein-6 isoform X2	XP_004324271.1	KLK6	27	0	0	0	0	1.3598	1.7636	0	0.28985	0	0	0.341325	0.520567	0.0724625	0	0.68265	0.693974	0.889936	0.0720057	0.707094
tissue alpha-L-fucosidase isoform X1	XP_019794077.2	FUCA1	54	0.15183	0.80462	0.61936	0.16942	0.33617	0.035567	0.07243	0.38236	0.20767	0.61794	0.339737	0.352828	0.3201	0.333846	0.345627	1	1	1	1
glutathione reductase, mitochondrial	XP_019777003.1	GSR	56	0	0	0.13569	0	0.32189	0	0.18231	0.28363	2.1833	0.27868	0.33855	0.0762633	0.73198	0.555996	0.121104	0.0615184	0.728821	0.590014	0.868422
melanotransferrin	XP_033711545.1	MELTF	81	0.064624	0.76464	0.39938	0.071328	0.21901	0.1282	0.11953	0.35601	0.83833	0.39846	0.335951	0.27453	0.428083	0.364065	0.307838	0.47619	0.773284	0.84127	0.988277
galectin-7	XP_004314408.2	LGALS7B	16	0	0.3307	0	0	0.73275	0.12308	0.079224	0.23425	0.25539	1.57083	0.332622	0.197755	0.534923	0.381089	0.284156	0.331425	0.772502	0.672336	0.920968
Cluster of hypoxia up-regulated protein 1 isoform X1	XP_033717842.1	HYOU1	111	0	0	0	2.2326	0	0	0	1.045	0	0	0.32776	0.3721	0.26125	0	0.65552	1	1	0.179712	0.707094
ferritin light chain-like	XP_033705614.1	FTL	17	0	0.2686	0	0.053255	0	0	2.00538	0.19026	0.3584	0.39643	0.327233	0.0536425	0.737618	0.552042	0.102423	0.0209052	0.728821	0.388629	0.707094
protein-lysine 6-oxidase isoform X1	XP_033709000.1	LOX	47	0	0	0	0	0	0	0	0	0	3.216	0.3216	0	0.804	0.6432	0	0.307434	0.728821	0.423711	0.707094
complement decay-accelerating factor isoform X4	XP_019774004.2	CD55	55	0.046382	0.093033	0.13762	0.034919	0.1027	0.034625	0	0	0	2.7116	0.316088	0.0748798	0.6779	0.57912	0.0530554	0.235196	0.728821	0.832519	0.988277
endonuclease domain-containing 1 protein	XP_019779348.1	ENDOD1	55	0.14853	0.40934	0.60554	0.027792	0.58219	0.071757	0.25557	0.28996	0.30206	0.43972	0.313246	0.307525	0.321828	0.350284	0.276208	0.914286	1	0.547619	0.815452
beta-galactosidase isoform X1	XP_019802470.2	GLB1	73	0	1.3291	0.10395	0.82184	0	0	0	0.68847	0.084798	0.10371	0.313187	0.375815	0.219245	0.0584916	0.567882	1	1	0.388629	0.707094
lysosomal protective protein	XP_033695632.1	CTSA	56	0	1.439	0	0.026029	0	0	0.5707	0.065368	0.87675	0.1362	0.311405	0.244172	0.412254	0.31673	0.306079	0.0989879	0.728821	0.829357	0.988277
collagen alpha-1(VI) chain	XP_033712164.1	COL6A1	108	0.12477	1.1668	0.069721	0.018396	0.21769	0.093145	0.085916	0.33929	0.36576	0.61876	0.310025	0.281754	0.352432	0.252985	0.367064	0.352381	0.772502	1	1
inorganic pyrophosphatase	XP_019791707.1	PPA1	33	0	0	0.76883	0	0.80449	0	0.28824	0.36815	0.36889	0.48661	0.308521	0.26222	0.377972	0.382514	0.234528	0.441361	0.773284	0.450644	0.719936
EH domain-containing protein 4	XP_004321137.1	EHD4	61	0	1.5892	0.53824	0.0078325	0.19034	0.064176	0.041011	0.12214	0.13998	0.39207	0.308499	0.398298	0.1738	0.22226	0.394738	1	1	1	1
ATP synthase membrane subunit DAPIT, mitochondrial	XP_004322805.1	ATP5MD	6	0	0	0	0	0	0	0	3.0507	0	0	0.30507	0	0.762675	0	0.61014	0.307434	0.728821	0.423711	0.707094
peroxiredoxin-5, mitochondrial	XP_033716830.1	PRDX5	23	0.11558	0.49798	0	0.43485	0	0	0.19111	1.8063	0	0	0.304582	0.174735	0.499352	0.061338	0.547826	0.909464	1	0.265205	0.707094
cubilin	XP_019789065.2	CUBN	396	0.0259	0.21837	1.3391	0.017676	0.13171	0.065215	0.25875	0.35463	0.39134	0.19648	0.299917	0.299662	0.3003	0.442314	0.15752	0.171429	0.728821	0.309524	0.707094
carbonyl reductase	XP_004311451.3	CBR1	30	0	0.36087	0.25309	0.01596	0.18886	0.063676	1.3111	0.25562	0	0.53262	0.29818	0.147076	0.524835	0.419362	0.176997	0.284958	0.728821	1	1
Cluster of soluble calcium-activated nucleotidase 1 isoform X1	XP_033704578.1	CANT1	87	0.13904	0.4561	0.27223	0.15643	0.27602	0.30152	0.077937	0.35123	0.27006	0.66758	0.296815	0.26689	0.341702	0.285369	0.30826	0.914286	1	0.309524	0.707094
6-phosphogluconate dehydrogenase, decarboxylating	XP_019786460.1	PGD	53	0	0.30795	0	0.11693	0.89935	0	0.12991	0.79152	0.26025	0.45451	0.296042	0.220705	0.409048	0.168934	0.42315	0.235196	0.728821	0.397615	0.707094
LOW QUALITY PROTEIN: immunoglobulin delta heavy chain-like	XP_033708485.1	LOC117311203	30	0.40837	0.81911	0.85947	0.034201	0.19173	0.064644	0	0.25972	0.31514	0	0.295239	0.396254	0.143715	0.316596	0.273881	0.239526	0.728821	1	1
N(G),N(G)-dimethylarginine dimethylaminohydrolase 2	XP_033719901.1	DDAH2	30	0	0	0	0	1.2018	0.064891	0.13877	0.26076	0.06708	1.2143	0.29476	0.211115	0.420227	0.28403	0.30549	0.0615184	0.728821	1	1
thioredoxin domain-containing protein 12 isoform X2	XP_004311962.1	TXNDC12	19	0	0	0	2.4988	0	0	0	0.42115	0	0	0.291995	0.416467	0.105288	0	0.58399	1	1	0.179712	0.707094
complement C1r subcomponent-like protein	XP_033722964.1	C1RL	57	0	0	0	0	2.6289	0.068853	0.021386	0	0.034595	0.13271	0.288644	0.449625	0.0471727	0.0377382	0.539551	0.569646	0.804051	1	1
L-xylulose reductase isoform X1	XP_033703562.1	DCXR	29	0	0.18055	0.26709	0.07994	0.42159	0	1.3869	0.1279	0.14694	0.26648	0.287739	0.158195	0.482055	0.413482	0.161996	0.454174	0.773284	0.463344	0.735124
lysosome-associated membrane glycoprotein 2 isoform X3	XP_019805014.1	LAMP2	40	0.20871	0.5817	0.39636	0.070724	0.14205	0.047893	0.13835	0.29654	0.36517	0.61787	0.286537	0.24124	0.354483	0.345292	0.227781	0.47619	0.773284	0.309524	0.707094
heat shock protein HSP 90-alpha	XP_033706493.1	HSP90AA1	85	0	0.12299	0.2782	0.45546	0.61045	0	0.11283	0.77387	0.12536	0.37731	0.285647	0.244517	0.347342	0.17874	0.392554	0.59291	0.827378	0.345742	0.707094
Cluster of pro-epidermal growth factor isoform X1	XP_019783617.1	EGF	134	0	0.47336	1.049	0.0071861	0.25557	0.068795	0.077383	0.14727	0.52904	0.23959	0.284719	0.308985	0.248321	0.379003	0.190436	0.761905	0.889936	0.690476	0.920968
protease-associated domain-containing protein 1	XP_033694149.1	PRADC1	21	0.12441	0.24955	0.79712	0.023278	0.59482	0.092876	0.059352	0.3817	0.096009	0.36831	0.278743	0.313676	0.226343	0.28904	0.268445	0.914286	1	1	1
amiloride-sensitive amine oxidase	XP_033718626.1	AOC1	86	0	0.059781	0.37451	0	0.35612	0.094223	0.38646	0.50412	0.41546	0.58255	0.277322	0.147439	0.472148	0.351796	0.202849	0.0139219	0.728821	0.345742	0.707094
CD276 antigen isoform X3	XP_033707855.1	CD276	49	0.10796	0.59879	0.32035	0.043193	0.51114	0.12498	0.051504	0.23787	0.23037	0.49563	0.272179	0.284402	0.253843	0.241163	0.303195	0.914286	1	0.690476	0.920968
Cluster of anterior gradient protein 2 homolog	XP_004320857.1	AGR2	20	0	0	0	0	0	0	1.1293	0.65635	0.92384	0	0.270949	0	0.677372	0.410628	0.13127	0.0257708	0.728821	0.440686	0.707094
Cluster of fibronectin isoform X8	XP_019794527.1	FN1	240	0.10043	0.37588	0.26308	0.012273	0.35804	0.14968	0.16301	0.26626	0.31622	0.67274	0.267761	0.209897	0.354557	0.303096	0.232427	0.352381	0.772502	1	1
SH3 domain-binding glutamic acid-rich-like protein	XP_019787764.1	SH3BGRL	17	0	0	0	0	0.74795	0	0.073354	0.21847	0.63414	1	0.267391	0.124658	0.481491	0.341499	0.193284	0.0532177	0.728821	0.655836	0.920968
thrombospondin-1	XP_033707328.1	THBS1	130	0	0.079588	0.11773	0	0.043383	0.029621	0.57389	0.24328	0.43777	1.1455	0.267076	0.0450537	0.60011	0.454978	0.0791744	0.0139219	0.728821	0.173217	0.707094
phospholipid scramblase 1 isoform X2	XP_019789879.1	PLSCR1	28	0	2.6666	0	0	0	0	0	0	0	0	0.26666	0.444433	0	0	0.53332	0.540291	0.773284	0.423711	0.707094
charged multivesicular body protein 1b	XP_004332553.1	CHMP1B	22	0	0.51185	0.35187	0	0.26257	0.088528	0.12174	0.36258	0.19693	0.75546	0.265153	0.20247	0.359178	0.2852	0.245106	0.335887	0.772502	1	1
methanethiol oxidase	XP_033715609.1	SELENBP1	53	0.048766	0.42946	0.1447	0.029118	0.61165	0.075083	0.49738	0.069288	0.077615	0.63385	0.261691	0.22313	0.319533	0.280462	0.24292	0.47619	0.773284	0.547619	0.815452
adenylyl cyclase-associated protein 1 isoform X2	XP_033693270.1	CAP1	51	0	0	0.30517	0.065667	1.2881	0	0.27754	0.22626	0.44895	0	0.261169	0.276489	0.238187	0.206332	0.316005	0.65998	0.889936	0.829357	0.988277
Cluster of poly(rC)-binding protein 1	XP_004324137.1	PCBP1	37	0	0	0.20355	0.031634	0.69241	0	0.91929	0.24022	0.097319	0.42401	0.260843	0.154599	0.42021	0.328834	0.192853	0.105502	0.728821	0.525809	0.803768
cyclic AMP-responsive element-binding protein 3-like protein 2	XP_033719220.1	CREB3L2	58	0	0	0	0	0	0	0	0	0	2.6003	0.26003	0	0.650075	0.52006	0	0.307434	0.728821	0.423711	0.707094
Cluster of alpha-actinin-4 isoform X1	XP_033701300.1	ACTN4	105	0	0	0	0	0.92391	0	0.29349	0.30751	0.69173	0.38192	0.259856	0.153985	0.418662	0.273428	0.246284	0.0880601	0.728821	0.823664	0.988277
Cluster of ras-related C3 botulinum toxin substrate 1 isoform X1	XP_033695347.1	RAC1	23	0	1.1	0	0	0.52686	0.082921	0.26162	0	0.29547	0.32883	0.25957	0.284964	0.22148	0.177184	0.341956	0.825894	0.958599	0.829357	0.988277
ubiquitin-conjugating enzyme E2 N	XP_019808244.1	UBE2N	17	0	0.67757	0	0.36806	0.74795	0.11479	0.073354	0.47996	0.11866	0	0.258034	0.318062	0.167993	0.0384028	0.477666	0.746128	0.889936	0.0200082	0.707094
junctional adhesion molecule A isoform X1	XP_004320658.1	F11R	32	0	0.52971	0	0	0.17632	0.65081	0.037989	0.11314	0.28603	0.78181	0.257581	0.22614	0.304742	0.221166	0.293996	0.45	0.773284	0.672336	0.920968
myelin protein zero-like protein 2	XP_004330685.1	MPZL2	25	0.22619	0.21244	0.31427	0.06788	0.50083	0.079067	0.24707	0.15049	0.081734	0.66963	0.25496	0.233446	0.287231	0.307779	0.202141	0.761905	0.889936	0.222222	0.707094
Cluster of retinal dehydrogenase 1	XP_019790226.1	ALDH1A1	55	0	0.52862	0.13875	0.13092	0.72201	0.11112	0.13764	0.2134	0.27236	0.28516	0.253998	0.271903	0.22714	0.166782	0.341214	0.609524	0.832895	0.690476	0.920968
T-cell immunoglobulin and mucin domain-containing protein 4	XP_019780443.1	TIMD4	42	0.12868	0.12414	0	0.024077	0.13703	0.14988	0.94066	0.28526	0.15493	0.59436	0.253902	0.0939678	0.493803	0.363726	0.144077	0.00952381	0.728821	0.547619	0.815452
cadherin-11	XP_019791279.1	CDH11	88	1.2526	0.058107	0	0.022918	0.064143	0.66494	0	0	0	0.46183	0.252454	0.343785	0.115458	0.342886	0.162022	0.186894	0.728821	0.746476	0.982006
CD44 antigen isoform X4	XP_019803469.2	CD44	78	0.032576	0.20432	0.096661	0.012445	0	0.049652	1.2953	0.094502	0.7027	0	0.248816	0.0659423	0.523126	0.425447	0.0721838	0.39233	0.773284	0.463344	0.735124
pepsin A-4-like	XP_019789520.1	PGA4	42	0.061058	2.0418	0.18117	0.051342	0	0	0	0	0.1527	0	0.248807	0.389228	0.038175	0.0789856	0.418628	0.306103	0.728821	0.655836	0.920968
ribonuclease inhibitor isoform X1	XP_033717466.1	RNH1	60	0	0.37425	0.12749	0.032349	0.65534	0.032076	0.57513	0.19341	0.068141	0.40299	0.246118	0.203584	0.309918	0.23475	0.257485	0.352381	0.772502	1	1
metalloproteinase inhibitor 2	XP_033702867.1	TIMP2	24	0	0.73153	0	0	0.80751	0.079436	0.10844	0.32298	0.40191	0	0.245181	0.269746	0.208332	0.10207	0.388291	0.825894	0.958599	0.235861	0.707094
3-hydroxyanthranilate 3,4-dioxygenase isoform X2	XP_033694539.1	HAAO	29	0	0.3711	0.25991	0.034617	0.40964	0.219	0.41155	0.12446	0.067596	0.54771	0.244558	0.215711	0.287829	0.257353	0.231763	0.47619	0.773284	0.84127	0.988277
voltage-dependent anion-selective channel protein 2	XP_019791559.1	VDAC2	32	0	0.16373	0	0.14693	0.18074	0	0.038942	1.6053	0.062994	0.24166	0.24403	0.0819	0.487224	0.0687192	0.41934	0.235196	0.728821	0.290347	0.707094
glutathione hydrolase 1 proenzyme isoform X2	XP_033693200.1	GGT1	64	0.040092	0.77161	0.51376	0.061327	0.08877	0.061396	0.10597	0.24601	0.17142	0.37466	0.243501	0.256159	0.224515	0.24118	0.245823	0.47619	0.773284	0.84127	0.988277
beta-2-microglobulin-like	XP_033707511.1	B2M	14	0	0	0	0	0	0	2.4312	0	0	0	0.24312	0	0.6078	0.48624	0	0.307434	0.728821	0.423711	0.707094
acid ceramidase isoform X1	XP_019776898.2	ASAH1	45	0	0.8328	0.17065	0.24063	0.56844	0	0.027436	0.26364	0.14319	0.17026	0.241705	0.302087	0.151132	0.102307	0.381102	0.748381	0.889936	0.116074	0.707094
peroxiredoxin-6	XP_019807564.2	PRDX6	25	0	0.20857	0	0.094792	0	0.077624	0.77503	0.31515	0.27421	0.65665	0.240203	0.0634977	0.50526	0.341178	0.139227	0.0130618	0.728821	0.672336	0.920968
pyruvate dehydrogenase E1 component subunit beta, mitochondrial isoform X1	XP_033721086.1	PDHB	41	0	0	0	0	0	0	0	2.3947	0	0	0.23947	0	0.598675	0	0.47894	0.307434	0.728821	0.423711	0.707094
insulin-like growth factor-binding protein 3	XP_004332645.3	IGFBP3	32	0	2.3895	0	0	0	0	0	0	0	0	0.23895	0.39825	0	0	0.4779	0.540291	0.773284	0.423711	0.707094
Cluster of erythrocyte band 7 integral membrane protein	XP_004325201.2	STOM	31	0	0.34985	1.1507	0.072558	0.18337	0	0	0.24782	0.1346	0.24517	0.238407	0.292746	0.156897	0.306094	0.17072	1	1	0.832519	0.988277
xaa-Pro aminopeptidase 2	XP_033705287.1	XPNPEP2	76	0	0.28917	0.42777	0.012916	0.15285	0.051534	0.30151	0.32103	0.39917	0.42679	0.238274	0.155707	0.362125	0.311048	0.1655	0.114286	0.728821	0.222222	0.707094
alpha-aminoadipic semialdehyde dehydrogenase	XP_019779882.1	ALDH7A1	59	0	0.2769	0.1292	0.016749	0.1982	0.032506	0.23456	0.19614	0.37942	0.88961	0.235328	0.108926	0.424932	0.326558	0.144099	0.0666667	0.728821	0.547619	0.815452
glutaminyl-peptide cyclotransferase isoform X2	XP_019798451.2	QPCT	41	0.062568	0.26105	0.18565	0.1045	0.28817	0.046708	0.13453	0.18492	0.69988	0.3853	0.235328	0.158108	0.351158	0.293586	0.17707	0.257143	0.728821	0.547619	0.815452
probable inactive serine protease 37	XP_033718623.1	PRSS37	26	0	0	0	1.2031	0	0	0	1.1482	0	0	0.23513	0.200517	0.28705	0	0.47026	1	1	0.179712	0.707094
Cluster of serpin B6 isoform X2	XP_019800767.1	SERPINB6	42	0	0	0	0.37098	0.78298	0	0.12974	0.50244	0.15139	0.37254	0.231007	0.192327	0.289027	0.130734	0.33128	0.226341	0.728821	0.517904	0.798978
glucose-6-phosphate 1-dehydrogenase isoform X1	XP_033705597.1	G6PD	63	0	0.080844	0.11959	0.023812	0.73018	0	0.3441	0.31746	0.55663	0.11932	0.229194	0.159071	0.334377	0.227928	0.230459	0.164522	0.728821	0.753298	0.982006
glypican-3	XP_019774631.1	GPC3	65	0	0	0	0	0	0	0	0	0	2.2914	0.22914	0	0.57285	0.45828	0	0.307434	0.728821	0.423711	0.707094
aminoacylase-1 isoform X1	XP_033720960.1	ACY1	46	0	0.36333	0.16686	0.12709	0.40107	0.086981	0.4856	0.16555	0.13978	0.34494	0.22812	0.190888	0.283968	0.227436	0.228804	0.47619	0.773284	1	1
low-density lipoprotein receptor-related protein 2	XP_033716237.1	LRP2	541	0.038225	0.23069	0.47139	0.012745	0.24284	0.066249	0.16378	0.25801	0.55994	0.23186	0.227573	0.177023	0.303397	0.293039	0.162107	0.257143	0.728821	0.547619	0.815452
syndecan-4	XP_019799548.1	SDC4	22	0	0	0	0	0.91886	0.3098	0.19798	0.16937	0.32025	0.35291	0.226917	0.204777	0.260128	0.174228	0.279606	0.226341	0.728821	1	1
fibrinogen gamma chain isoform X2	XP_004330122.1	FGG	49	0	0.59415	0	0	0.65586	0.27455	0.1093	0.073709	0.4055	0.15358	0.226665	0.254093	0.185522	0.133676	0.319654	0.914062	1	0.397615	0.707094
cell surface glycoprotein MUC18 isoform X1	XP_033717818.1	MCAM	66	0.038993	0.24655	0.1157	0	0.086337	0.38297	0	0.055403	0.8427	0.4975	0.226615	0.145092	0.348901	0.298979	0.154252	0.66887	0.889936	0.753298	0.982006
pulmonary surfactant-associated protein B	XP_033694335.1	SFTPB	41	0	1.8519	0	0	0	0.40764	0	0	0	0	0.225954	0.37659	0	0	0.451908	0.286869	0.728821	0.179712	0.707094
uroplakin-3a isoform X1	XP_033721504.1	UPK3A	31	0	0	0	0	0.18539	0	0.24739	0.25069	0.40019	1.1627	0.224636	0.0308983	0.515243	0.362056	0.087216	0.0089113	0.728821	0.372748	0.707094
charged multivesicular body protein 2a	XP_004317834.1	CHMP2A	25	0	0	0	0.01928	0.4864	0.076923	0.23908	0.49972	0.27141	0.65035	0.224316	0.0971005	0.41514	0.232168	0.216465	0.0403242	0.728821	1	1
Cluster of ras-related protein Rab-1B	XP_004318823.1	RAB1B	22	0	0	0	0.19758	0.51613	0	0.1731	0.34489	0.3146	0.69009	0.223639	0.118952	0.38067	0.235558	0.21172	0.0989879	0.728821	1	1
testis-expressed protein 101 isoform X1	XP_019788491.1	TEX101	29	0	0	0	1.3707	0.42335	0	0	0.43151	0	0	0.222556	0.299008	0.107878	0	0.445112	0.895652	1	0.0720057	0.707094
prostate stem cell antigen	XP_033698775.1	PSCA	14	0.18793	0.37696	0	0.035163	0.41611	0.1403	0.089655	0.26702	0.14503	0.55636	0.221453	0.192744	0.264516	0.195795	0.247111	0.609524	0.832895	0.690476	0.920968
endothelial cell-selective adhesion molecule	XP_033717755.1	ESAM	41	0	0.40388	0	0.037675	0.1374	0.15032	0.86586	0.397	0.21562	0	0.220776	0.121546	0.36962	0.216296	0.225255	0.331425	0.772502	0.397615	0.707094
apolipoprotein C-III	XP_033717513.1	APOC3	11	0	0.49487	0	0	0	0	0	0	0	1.6915	0.218637	0.0824783	0.422875	0.3383	0.098974	0.760907	0.889936	1	1
protein HEG homolog 1 isoform X2	XP_019778374.2	HEG1	153	0.12364	0.40696	0.049165	0.016173	0.27375	0.15146	0.30233	0.17567	0.24061	0.42284	0.21626	0.170191	0.285362	0.227717	0.204803	0.171429	0.728821	0.84127	0.988277
mitochondrial pyruvate carrier 2	XP_019807913.1	MPC2	14	0	0	0	0	0	0	0	2.1519	0	0	0.21519	0	0.537975	0	0.43038	0.307434	0.728821	0.423711	0.707094
peptidase inhibitor 15	XP_004315538.1	PI15	29	0	0.17914	0	0	0	0	0	0	1.702	0.2644	0.214554	0.0298567	0.4916	0.39328	0.035828	0.23784	0.728821	0.440686	0.707094
uroplakin-3b isoform X4	XP_033696305.1	UPK3B	30	0	0	0	0	0	0	0.040845	0	1.5656	0.53472	0.214116	0	0.535291	0.428233	0	0.0257708	0.728821	0.0720057	0.707094
charged multivesicular body protein 4b	XP_033696797.1	CHMP4B	25	0	0.44491	0.30853	0.019456	0.23023	0	0.049605	0.50486	0.27421	0.30783	0.213963	0.167188	0.284126	0.188035	0.239891	0.335887	0.772502	0.916563	1
Cluster of angiotensin-converting enzyme isoform X1	XP_033703489.1	ACE	150	0	0	0.050077	1.7445	0.15439	0	0.033264	0.15188	0	0	0.213411	0.324828	0.046286	0.0166682	0.410154	0.732995	0.889936	0.265205	0.707094
UMP-CMP kinase	XP_019793407.1	CMPK1	26	0	0	0	0.090357	1.0692	0	0.16201	0.14191	0.37267	0.29569	0.213184	0.19326	0.24307	0.166074	0.260293	0.0989879	0.728821	0.829357	0.988277
ras-related protein Rab-11B	XP_033710335.1	RAB11B	24	0	0.21344	0	0.068238	0.50332	0	0.17398	0.32298	0.17542	0.67296	0.213034	0.130833	0.336335	0.204472	0.221596	0.160642	0.728821	0.672336	0.920968
peroxiredoxin-4	XP_019783263.1	PRDX4	31	0.17781	0.16919	0.25028	0.62731	0.3937	0	0.24962	0.11985	0.13722	0	0.212498	0.269715	0.126673	0.162986	0.26201	0.199458	0.728821	0.916563	1
T-complex protein 1 subunit zeta	XP_033696755.1	CCT6A	58	0	1.2919	0	0.080715	0.31004	0	0.021054	0.35103	0.070041	0	0.212478	0.280442	0.110531	0.018219	0.406737	1	1	0.0669553	0.707094
protein CREG1	XP_033711382.1	CREG1	14	0	0.39312	0	1.3734	0	0.14631	0.21047	0	0	0	0.21233	0.318805	0.0526175	0.042094	0.382566	0.47117	0.773284	0.239317	0.707094
N-sulphoglucosamine sulphohydrolase	XP_033702956.1	SGSH	57	0	0.62313	0.27367	0.15577	0.20421	0.033466	0.044	0.20226	0.45047	0.13271	0.211969	0.215041	0.20736	0.18017	0.243767	1	1	0.690476	0.920968
Cluster of latent-transforming growth factor beta-binding protein 1 isoform X6	XP_033694638.1	LTBP1	179	0	1.2644	0	0	0	0.24608	0.38172	0.082573	0	0.12787	0.210264	0.251747	0.148041	0.101918	0.318611	0.569646	0.804051	0.655836	0.920968
cytosolic non-specific dipeptidase isoform X1	XP_019792771.1	CNDP2	53	0	0	0	0.090631	0.75408	0.036249	0.16247	0.30279	0.11955	0.6309	0.209667	0.146827	0.303928	0.182584	0.23675	0.105502	0.728821	0.832519	0.988277
cAMP-dependent protein kinase type I-alpha regulatory subunit	XP_004319072.1	PRKAR1A	43	0	0	0	0.050289	0	0	0.028592	2.0147	0	0	0.209358	0.0083815	0.510823	0.0057184	0.412998	0.358572	0.772502	0.440686	0.707094
Cluster of tyrosine-protein kinase receptor UFO isoform X1	XP_033701288.1	AXL	98	0.13942	0.3413	0.15736	0.02052	0	0.10408	0.14489	0.15582	0.86073	0.15701	0.208113	0.127113	0.329613	0.291882	0.124344	0.257143	0.728821	0.222222	0.707094
biotinidase	XP_033711178.1	BTD	59	0.18968	0.48923	0.72371	0.18412	0	0.1416	0.042787	0.19654	0.10675	0	0.207442	0.288057	0.0865192	0.212585	0.202298	0.284958	0.728821	0.753298	0.982006
matrilysin	XP_019779300.1	MMP7	30	0	2.034	0	0.033796	0	0	0	0	0	0	0.20678	0.344633	0	0	0.413559	0.286869	0.728821	0.179712	0.707094
arylsulfatase A	XP_033721603.1	ARSA	54	0.098618	0.54233	0.29262	0.089005	0.21836	0.07362	0.072753	0.21668	0.16182	0.29195	0.205776	0.219092	0.185801	0.183552	0.227999	0.761905	0.889936	1	1
Cluster of 14 kDa phosphohistidine phosphatase	XP_033715007.1	PHPT1	14	0	0	0	0	0.42307	0	0.091154	0.27149	0	1.2697	0.205541	0.0705117	0.408086	0.272171	0.138912	0.149541	0.728821	1	1
malate dehydrogenase, mitochondrial	XP_033695794.1	MDH2	36	0	0	0	0	0.1606	0	0.38561	0.95658	0.33691	0.21472	0.205442	0.0267667	0.473455	0.187448	0.223436	0.0089113	0.728821	0.655836	0.920968
glucose-6-phosphate isomerase	XP_019796527.1	GPI	63	0.040665	0.16738	0.12066	0.084618	0.38928	0.030357	0.60482	0.057778	0.3019	0.24704	0.20445	0.138827	0.302885	0.263017	0.145883	0.257143	0.728821	0.420635	0.707094
elafin	XP_004310383.3	PI3	14	0	0	0	0	0	0	0	0	0	2.0414	0.20414	0	0.51035	0.40828	0	0.307434	0.728821	0.423711	0.707094
alpha-2-macroglobulin	XP_019781598.2	A2M	165	0	0.41375	0.78883	0.16442	0.29244	0.023225	0.089295	0.13796	0.12999	0	0.203991	0.280444	0.0893112	0.201623	0.206359	0.284958	0.728821	0.294802	0.707094
collagen alpha-3(VI) chain isoform X1	XP_019779193.2	COL6A3	354	0.13921	0.4885	0.19807	0.006812	0.21748	0.091516	0.13938	0.12823	0.13379	0.48762	0.203061	0.190265	0.222255	0.219614	0.186508	1	1	0.547619	0.815452
Cluster of retinoic acid receptor responder protein 1 isoform X2	XP_033711309.1	RARRES1	31	0	0.56669	0.52966	0	0	0.48233	0.040389	0.40142	0	0	0.202049	0.263113	0.110452	0.11401	0.290088	0.569646	0.804051	0.503812	0.779851
Cluster of cathepsin L1	XP_004312264.1	CTSL	37	0.069015	1.0372	0	0.41339	0	0	0.032924	0.20478	0.24298	0	0.200029	0.253267	0.120171	0.0689838	0.331074	1	1	0.517904	0.798978
outer dense fiber protein 3	XP_004322549.1	ODF3	28	0	0	0	0.017608	0	0	0	1.9799	0	0	0.199751	0.00293467	0.494975	0	0.399502	0.760907	0.889936	0.179712	0.707094
tumor susceptibility gene 101 protein isoform X1	XP_033718501.1	TSG101	48	0	0.47873	0.91677	0.020842	0.11921	0	0.025685	0.24568	0.18418	0	0.19911	0.255925	0.113886	0.225327	0.172892	1	1	0.832519	0.988277
complement component C9 isoform X1	XP_019784800.2	C9	62	0	0.2606	0.67752	0.015787	0.28767	0.13278	0.084853	0	0.13726	0.38462	0.198109	0.229059	0.151683	0.256851	0.139367	0.830664	0.962317	0.600402	0.868422
protein disulfide-isomerase A6 isoform X2	XP_004310311.1	PDIA6	48	0	0	0	0.8767	0	0	0.11269	0.90131	0.085129	0	0.197583	0.146117	0.274782	0.0395638	0.355602	0.149541	0.728821	0.724082	0.95473
brain acid soluble protein 1	XP_033708656.1	BASP1	23	0	1.1131	0	0.28146	0	0	0	0.15937	0.086561	0.33207	0.197256	0.232427	0.1445	0.0837262	0.310786	0.569646	0.804051	0.503812	0.779851
ganglioside GM2 activator	XP_019780322.1	GM2A	21	0.12175	0.24422	0.36127	0.079553	0.5812	0.3174	0	0.17299	0.093958	0	0.197234	0.284232	0.066737	0.115396	0.279073	0.0691065	0.728821	0.20869	0.707094
eukaryotic translation initiation factor 6 isoform X4	XP_033696576.1	EIF6	28	0.092954	0.39509	0	0.017392	0.43612	0.069392	0.093967	0.13207	0.152	0.58312	0.19721	0.168491	0.240289	0.184408	0.210013	0.257143	0.728821	1	1
carbonic anhydrase 4	XP_033703932.1	CA4	35	0	0.14736	0.4565	0.028786	0	0.054845	0.26641	0.21859	0.34207	0.45545	0.197001	0.114582	0.32063	0.304086	0.0899162	0.108742	0.728821	0.116074	0.707094
protein LEG1 homolog	XP_033723246.1	C12H6orf58	40	0	0.13052	0	0.039654	0.14408	0.65759	0	0.99532	0	0	0.196716	0.161974	0.24883	0	0.393433	0.569646	0.804051	0.00749496	0.707094
acylphosphatase-2	XP_019798791.1	ACYP2	14	0	0	0	0	0	0	0.090398	0.6038	0	1.2581	0.19523	0	0.488074	0.2697	0.12076	0.0257708	0.728821	0.607236	0.868422
sarcalumenin	XP_033696073.1	SRL	87	0	0.24735	0	0	0.20098	0.067763	0	0	1.1562	0.26872	0.194101	0.0860155	0.35623	0.284984	0.103219	0.569646	0.804051	1	1
ATP synthase subunit alpha, mitochondrial	XP_004317713.1	ATP5F1A	60	0	0	0	0	0.094779	0	0.11393	1.2326	0.37155	0.12672	0.193958	0.0157965	0.4612	0.12244	0.265476	0.0089113	0.728821	0.655836	0.920968
6-phosphogluconolactonase	XP_004312496.1	PGLS	28	0.094105	0	0	0	0.70344	0.33601	0.21472	0	0	0.59076	0.193903	0.188926	0.20137	0.179917	0.20789	1	1	1	1
vacuolar protein sorting-associated protein VTA1 homolog isoform X1	XP_019807310.1	VTA1	34	0	0.70114	0	0.014157	0.3513	0.056485	0.07569	0.22543	0.26975	0.224	0.191795	0.18718	0.198717	0.113888	0.269702	0.454174	0.773284	0.294802	0.707094
endoplasmic reticulum resident protein 29	XP_004326629.1	ERP29	29	0	0	0	0.20024	0.19697	0	0.089714	0.79335	0.068651	0.55673	0.190565	0.0662017	0.377111	0.143019	0.238112	0.0989879	0.728821	0.66643	0.920968
cadherin-related family member 5	XP_033717646.1	CDHR5	87	0	0.38802	0.36839	0.02323	0.13238	0.044633	0.20743	0.22472	0.14928	0.36755	0.190563	0.159442	0.237245	0.21853	0.162597	0.47619	0.773284	0.84127	0.988277
tyrosine-protein kinase Mer	XP_033694293.1	MERTK	110	0	0.72081	0	0.0043119	0.051025	0.13129	0	0.032743	0.89131	0.068223	0.189971	0.151239	0.248069	0.191907	0.188036	0.746128	0.889936	0.397615	0.707094
Cluster of 10 kDa heat shock protein, mitochondrial isoform X2	XP_019794770.1	HSPE1	11	0	0	0	0	0	0	0.4764	1.4189	0	0	0.18953	0	0.473825	0.09528	0.28378	0.0942099	0.728821	1	1
platelet-derived growth factor receptor beta isoform X1	XP_033709307.1	PDGFRB	123	0	0.64564	0	0	1.0654	0.031226	0.019955	0	0.066288	0.061109	0.188962	0.290378	0.036838	0.0294704	0.348453	1	1	0.66643	0.920968
Cluster of adenosylhomocysteinase	XP_019806230.1	AHCY	48	0	0.22343	0	0.12014	0.6841	0	0.082489	0.43899	0	0.32977	0.187892	0.171278	0.212812	0.0824518	0.293332	0.65998	0.889936	0.161238	0.707094
membrane-associated progesterone receptor component 1	XP_033705260.1	PGRMC1	22	0	0	0	0.31691	0.26815	0.090409	0.057775	0.37083	0	0.77266	0.187673	0.112578	0.300316	0.166087	0.20926	0.378923	0.773284	0.332112	0.707094
putative L-aspartate dehydrogenase isoform X1	XP_033701501.1	ASPDH	40	0	0.4251	0.40225	0.039654	0	0.048577	0.22965	0.092455	0	0.62741	0.18651	0.152597	0.237379	0.251862	0.121157	0.589485	0.824473	0.832519	0.988277
ATP synthase subunit delta, mitochondrial	XP_033710840.1	ATP5F1D	18	0	0	0	0	0	0	1.8573	0	0	0	0.18573	0	0.464325	0.37146	0	0.307434	0.728821	0.423711	0.707094
ecto-ADP-ribosyltransferase 3	XP_033713368.1	ART3	44	0.12181	0.11774	0.17417	0.010983	0	0.043819	0	0.083399	1.1186	0.17377	0.184429	0.078087	0.343942	0.31767	0.0511882	0.66887	0.889936	0.116074	0.707094
NSFL1 cofactor p47 isoform X3	XP_004326947.1	NSFL1C	41	0	0.12725	0	0.053585	0.63411	0.047359	0.13662	0.29297	0.15912	0.39087	0.184188	0.143717	0.244895	0.137322	0.231055	0.108742	0.728821	0.675174	0.920968
Cluster of histone H2B type 2-E-like	XP_019774668.2	H2BC21	14	0	0	0	0	0	0	0.49907	1.0029	0.32506	0	0.182703	0	0.456758	0.164826	0.20058	0.0257708	0.728821	0.79717	0.988277
C4b-binding protein alpha chain	XP_033708682.1	C4BPA	66	0.038662	0	0	0	0.69595	0.19608	0	0.77842	0	0.11446	0.182357	0.155115	0.22322	0.0306244	0.33409	0.909464	1	0.265205	0.707094
plastin-3	XP_019805042.1	PLS3	71	0	0.22735	0.10708	0.063612	0.64313	0.026941	0.035228	0.28119	0.18763	0.21861	0.179077	0.178019	0.180664	0.10971	0.248445	0.609524	0.832895	0.309524	0.707094
purine nucleoside phosphorylase isoform X1	XP_004317447.1	PNP	32	0	0.33698	0.49849	0.049603	0.17694	0.059655	0.29587	0.2387	0.12965	0	0.178589	0.186945	0.166055	0.184802	0.172376	1	1	0.834035	0.988277
glyoxalase domain-containing protein 4	XP_019782511.1	GLOD4	33	0	0.32734	0	0.11208	0.36134	0.058027	0.12269	0.3654	0.19846	0.23011	0.177545	0.143131	0.229165	0.110252	0.244837	0.239526	0.728821	0.20869	0.707094
myeloid-derived growth factor	XP_033710517.1	MYDGF	19	0	0.27341	0	0.30449	0	0	0	0.68834	0.10519	0.40353	0.177496	0.0963167	0.299265	0.101744	0.253248	0.210985	0.728821	0.503812	0.779851
sialoadhesin isoform X1	XP_019806490.1	SIGLEC1	184	0	0	0	0	0.71039	0	0.17074	0.019557	0.010622	0.84543	0.175674	0.118398	0.261587	0.205358	0.145989	0.0532177	0.728821	0.655836	0.920968
collagen alpha-1(XII) chain isoform X2	XP_019784859.1	COL12A1	338	0.086404	0.38432	0.11321	0.0042422	0.11941	0.022676	0.087	0.11106	0.18452	0.62268	0.173552	0.12171	0.251315	0.218763	0.128342	0.352381	0.772502	0.547619	0.815452
plastin-1	XP_019789862.1	PLS1	71	0	0.1486	0.21982	0.037158	0.54026	0.055305	0.13907	0.22051	0.15326	0.21932	0.17333	0.166857	0.18304	0.146294	0.200367	0.47619	0.773284	0.84127	0.988277
40S ribosomal protein S20	XP_004313861.1	RPS20	13	0	0	0	0.08415	0.9958	0	0	0.63901	0	0	0.171896	0.179992	0.159752	0	0.343792	0.895652	1	0.0720057	0.707094
Cluster of vacuolar protein sorting-associated protein 4B	XP_019792750.1	VPS4B	49	0	0.22041	0.32073	0.025787	0.23933	0.039038	0.12641	0.24088	0.1848	0.31961	0.1717	0.140882	0.217925	0.19031	0.153089	0.47619	0.773284	0.84127	0.988277
cell division control protein 42 homolog	XP_019794117.1	CDC42	21	0	0.24685	0	0.049683	0	0.19823	0.82871	0.17486	0.20491	0	0.170324	0.0824605	0.30212	0.206724	0.133925	0.378923	0.773284	0.746476	0.982006
collagen alpha-1(XVIII) chain isoform X1	XP_033712135.1	COL18A1	144	0.035669	0.34868	0.16055	0.024723	0.16156	0.083586	0.08293	0.21703	0.11788	0.45221	0.168482	0.135795	0.217512	0.169848	0.167116	0.47619	0.773284	0.84127	0.988277
protein disulfide-isomerase-like protein of the testis	XP_033696924.1	PDILT	67	0	0	0	1.3835	0	0	0	0.30044	0	0	0.168394	0.230583	0.07511	0	0.336788	1	1	0.179712	0.707094
chymotrypsin-C	XP_004313358.1	CTRC	29	0.4214	0.17844	0.558	0.016645	0.19697	0	0.04244	0	0	0.26336	0.167726	0.228576	0.07645	0.25704	0.078411	0.331425	0.772502	0.204501	0.707094
sodium/glucose cotransporter 2	XP_033697084.1	SLC5A2	76	0	0.067367	1.4334	0.0062841	0	0.078499	0.050164	0	0.025918	0	0.166163	0.264258	0.0190205	0.301896	0.03043	0.441361	0.773284	1	1
aldo-keto reductase family 1 member B1	XP_033719201.1	AKR1B1	36	0	0.30247	0.21385	0.081075	0.33389	0.17677	0.15777	0.33644	0.055618	0	0.165788	0.184676	0.137457	0.0854476	0.246129	0.66887	0.889936	0.0593271	0.707094
Cluster of ubiquitin-conjugating enzyme E2 D3 isoform X2	XP_004320914.1	UBE2D3	17	0	0	0	0.065117	0.34988	0	0	0.49448	0.26857	0.46781	0.164586	0.0691662	0.307715	0.147276	0.181895	0.13933	0.728821	0.655836	0.920968
trem-like transcript 1 protein isoform X1	XP_033720175.1	TREML1	33	0.078534	0.33089	0.23303	0	0.17389	0.12315	0.037465	0.11158	0.060605	0.48837	0.163751	0.156582	0.174505	0.179601	0.147902	0.761905	0.889936	1	1
Cluster of dynein light chain 1, cytoplasmic	XP_019806030.1	DYNLL1	10	0	0	0	0	0	0	0	1.634	0	0	0.1634	0	0.4085	0	0.3268	0.307434	0.728821	0.423711	0.707094
tektin-5	XP_033696392.1	TEKT5	56	0	0	0	0	0	0	0	1.6338	0	0	0.16338	0	0.40845	0	0.32676	0.307434	0.728821	0.423711	0.707094
small ubiquitin-related modifier 3 isoform X1	XP_019778235.1	SUMO3	17	0	0.30636	0	0	0.33818	0.11402	0.072863	0.21701	0.11787	0.45216	0.161846	0.126427	0.214976	0.128579	0.195114	0.331425	0.772502	0.525809	0.803768
secreted phosphoprotein 24	XP_019778997.2	SPP2	24	0.10895	0.21854	0.32328	0	0.24124	0.081335	0.051977	0.1548	0.084079	0.32255	0.158675	0.162224	0.153352	0.178167	0.139183	0.914286	1	0.690476	0.920968
60S acidic ribosomal protein P2 isoform X1	XP_033717397.1	RPLP2	12	0	0	0	0	1.1521	0	0	0	0.40155	0	0.155365	0.192017	0.100388	0.08031	0.23042	1	1	1	1
thrombospondin-2 isoform X2	XP_004323657.3	THBS2	130	0	1.1605	0	0	0	0	0	0	0.35797	0	0.151847	0.193417	0.0894925	0.071594	0.2321	1	1	1	1
ras-related protein Rab-5C	XP_019794955.1	RAB5C	24	0	0.22172	0	0.044292	0.52414	0	0.052733	0.15706	0.18268	0.32724	0.150986	0.131692	0.179928	0.112531	0.189442	0.331425	0.772502	0.672336	0.920968
dystroglycan isoform X1	XP_033720850.1	DAG1	98	0.026082	0.10638	0	0.026086	0.24283	0.15074	0.11199	0.15582	0.084633	0.59777	0.150233	0.0920197	0.237553	0.164095	0.136371	0.257143	0.728821	0.420635	0.707094
carboxypeptidase M	XP_019807944.1	CPM	51	0.050609	0.2096	0	0.019552	0.35842	0.03778	0.024143	0.23	0.08064	0.47923	0.148997	0.11266	0.203503	0.126924	0.17107	0.352381	0.772502	0.690476	0.920968
spermatid-specific manchette-related protein 1 isoform X5	XP_033713828.1	C6H9orf24	30	0	0	0	0	0	0	0	1.4877	0	0	0.14877	0	0.371925	0	0.29754	0.307434	0.728821	0.423711	0.707094
Cluster of vesicle-associated membrane protein-associated protein A isoform X1	XP_019776320.1	VAPA	28	0	0	0	0.41727	0	0	0	1.0692	0	0	0.148647	0.069545	0.2673	0	0.297294	0.760907	0.889936	0.179712	0.707094
glutathione peroxidase 1	XP_004332228.2	GPX1	23	0	0	0	0	0.54675	0	0.1178	0	0.088745	0.73103	0.148432	0.091125	0.234394	0.187515	0.10935	0.149541	0.728821	0.346522	0.707094
Cluster of heat shock protein HSP 90-beta	XP_004310469.1	HSP90AB1	83	0	0.12518	0	0.11398	0.44857	0	0.078954	0.58401	0.12772	0	0.147841	0.114622	0.197671	0.0413348	0.254348	0.50931	0.773284	0.161238	0.707094
S-formylglutathione hydrolase isoform X3	XP_004312584.1	ESD	31	0	0.16492	0	0.094912	0.38326	0	0.37821	0.24594	0.21109	0	0.147833	0.107182	0.20881	0.11786	0.177806	0.378923	0.773284	0.450644	0.719936
multivesicular body subunit 12A isoform X1	XP_033709784.1	MVB12A	29	0	0.38034	0	0	0.19852	0.066934	0	0.12739	0.43506	0.26544	0.147368	0.107632	0.206973	0.1401	0.154637	0.378923	0.773284	0.746476	0.982006
transmembrane gamma-carboxyglutamic acid protein 2	XP_033701356.1	PRRG2	22	0	0	0	0	0	0	1.4634	0	0	0	0.14634	0	0.36585	0.29268	0	0.307434	0.728821	0.423711	0.707094
60S ribosomal protein L24	XP_004313298.1	RPL24	18	0	0	0	0	1.1792	0	0.070504	0.20998	0	0	0.145968	0.196533	0.070121	0.0141008	0.277836	0.511966	0.773284	0.440686	0.707094
adenylate kinase isoenzyme 1 isoform X1	XP_033714548.1	AK1	23	0	0	0	0.4063	0	0	0	1.0479	0	0	0.14542	0.0677167	0.261975	0	0.29084	0.760907	0.889936	0.179712	0.707094
Cluster of ras-related protein Rab-2A isoform X1	XP_019780843.1	RAB2A	24	0	0	0	0.10201	0	0	0	1.3458	0	0	0.144781	0.0170017	0.33645	0	0.289562	0.760907	0.889936	0.179712	0.707094
intercellular adhesion molecule 2 isoform X1	XP_033703351.1	ICAM2	33	0.079355	0.15917	0.23546	0	0.1757	0.1245	0.037857	0	0.1287	0.49372	0.143446	0.129031	0.165069	0.195018	0.091874	0.830664	0.962317	0.401965	0.707094
procollagen C-endopeptidase enhancer 1	XP_033696156.1	PCOLCE	48	0.10952	0.47015	0	0.0099097	0.11727	0.12684	0.11182	0.075252	0.084515	0.32422	0.14295	0.138948	0.148952	0.126015	0.159884	1	1	0.690476	0.920968
transitional endoplasmic reticulum ATPase isoform X1	XP_019804498.1	VCP	89	0	0	0.084666	0.18048	0.49379	0	0.20052	0.26658	0.20041	0	0.142645	0.126489	0.166877	0.0971192	0.18817	0.378923	0.773284	0.66643	0.920968
uroplakin-2	XP_033717852.1	UPK2	19	0	0	0	0	0	0	0	0.19139	0.36873	0.86632	0.142644	0	0.35661	0.24701	0.038278	0.0257708	0.728821	0.440686	0.707094
Cluster of guanine nucleotide-binding protein G(s) subunit alpha isoforms XLas isoform X2	XP_033697157.1	GNAS	106	0	0.53272	0.20484	0.02878	0.20028	0	0.032934	0.14696	0.051835	0.22042	0.141877	0.161103	0.113037	0.102006	0.181748	0.748381	0.889936	1	1
cadherin-2	XP_019785909.1	CDH2	100	0.025526	0.15868	0.15396	0.0097083	0.11488	0.059056	0.12507	0.23619	0.37367	0.15361	0.141035	0.0869684	0.222135	0.166367	0.115703	0.114286	0.728821	0.690476	0.920968
glutamyl aminopeptidase isoform X1	XP_019783621.2	ENPEP	110	0	0.24676	0.28769	0	0.1042	0.035131	0.046254	0.25219	0.13697	0.28703	0.139622	0.112297	0.180611	0.151589	0.127656	0.335887	0.772502	0.600402	0.868422
calcium-binding tyrosine phosphorylation-regulated protein isoform X1	XP_019786057.1	CABYR	67	0	0	0	0	0	0	0	1.3865	0	0	0.13865	0	0.346625	0	0.2773	0.307434	0.728821	0.423711	0.707094
translationally-controlled tumor protein	XP_019792090.1	TPT1	20	0	0.2686	0.39733	0.054407	0.29649	0	0	0	0.36621	0	0.138304	0.169471	0.0915525	0.152708	0.123899	0.42603	0.773284	1	1
cathepsin S	XP_019775644.1	CTSS	38	0	0.6147	0.19993	0.25515	0	0	0	0.31271	0	0	0.138249	0.178297	0.0781775	0.039986	0.236512	0.630954	0.858358	0.157939	0.707094
ubiquitin-conjugating enzyme E2 variant 2-like	XP_033722177.1	UBE2V2	16	0	0.32141	0	0.22541	0.3548	0	0	0	0	0.47438	0.1376	0.15027	0.118595	0.094876	0.180324	0.810181	0.942738	0.480177	0.755325
GDP-mannose 4,6 dehydratase isoform X4	XP_033719651.1	GMDS	42	0	0	0	0	0.79768	0	0.029364	0.087457	0.27802	0.18222	0.137474	0.132947	0.144265	0.0979208	0.177027	0.0880601	0.728821	0.823664	0.988277
4-trimethylaminobutyraldehyde dehydrogenase isoform X1	XP_004328958.2	ALDH9A1	56	0	0.18727	0.13461	0.058923	0.20672	0.069699	0.15023	0.064456	0.07205	0.42676	0.137072	0.109537	0.178374	0.15673	0.117414	0.609524	0.832895	0.84127	0.988277
inactive tyrosine-protein kinase 7 isoform X1	XP_033720109.1	PTK7	118	0.0215	0	0	0	0	0.01605	0.28749	0.061936	0.84824	0.12905	0.136427	0.00625833	0.331679	0.257256	0.0155972	0.0114172	0.728821	0.105998	0.707094
prostasin isoform X1	XP_033697186.1	PRSS8	37	0	0.14099	0.20857	0.060148	0.15564	0.052475	0.2007	0.20874	0.11337	0.2081	0.134873	0.102971	0.182727	0.146148	0.123599	0.171429	0.728821	0.84127	0.988277
ketimine reductase mu-crystallin isoform X1	XP_004325766.2	CRYM	33	0	0	0	0	0.78894	0	0.036706	0.22942	0.059376	0.22778	0.134222	0.13149	0.138321	0.0647724	0.203672	0.0880601	0.728821	1	1
cytoplasmic aconitate hydratase	XP_019790488.1	ACO1	98	0.025874	0.051899	0	0.0048412	0.30607	0.019316	0.21544	0.074744	0.48097	0.15574	0.133489	0.068	0.231723	0.175605	0.091374	0.0666667	0.728821	0.690476	0.920968
scavenger receptor class F member 2 isoform X1	XP_033693307.1	SCARF2	91	0	0.81883	0	0	0	0	0	0	0.51149	0	0.133032	0.136472	0.127873	0.102298	0.163766	1	1	1	1
calpastatin isoform X1	XP_019785226.2	CAST	86	0	0.12136	0	0.017306	0.43383	0	0.23256	0.22756	0.20961	0.087887	0.133011	0.095416	0.189404	0.106011	0.160011	0.160642	0.728821	0.672336	0.920968
macrophage colony-stimulating factor 1 receptor	XP_033709306.1	CSF1R	107	0	0.047772	0	0	0	0	0.3068	0	0.90266	0.070508	0.132774	0.007962	0.319992	0.255994	0.0095544	0.0546639	0.728821	0.157939	0.707094
argininosuccinate synthase isoform X1	XP_033714740.1	ASS1	47	0	0	0.3388	0	0.1221	0.18294	0.41657	0	0.088114	0.16325	0.131177	0.107307	0.166984	0.201347	0.061008	0.65998	0.889936	0.235861	0.707094
Cluster of F-actin-capping protein subunit beta isoform X4	XP_019774410.1	CAPZB	33	0	0	0	0.067452	0.56941	0	0	0.67364	0	0	0.13105	0.106144	0.16841	0	0.2621	1	1	0.0720057	0.707094
low molecular weight phosphotyrosine protein phosphatase isoform X3	XP_033693960.1	ACP1	13	0	0	0	0.039737	0.47023	0	0	0	0.16389	0.62872	0.130258	0.0849945	0.198152	0.158522	0.101993	0.548186	0.779736	0.906329	1
glycerol-3-phosphate dehydrogenase	XP_033722626.1	GPD1	34	0	0.15227	0.22526	0	0.16809	0.11886	0.036216	0	0.12286	0.47134	0.12949	0.110747	0.157604	0.171135	0.087844	1	1	0.525809	0.803768
prostaglandin reductase 2 isoform X3	XP_019777053.1	PTGR2	33	0	0.32852	0.23143	0.030645	0.17269	0.058226	0.078134	0.11082	0.27929	0	0.128975	0.136918	0.117061	0.117771	0.14018	1	1	0.675174	0.920968
lamin	XP_033713208.1	LMNA	74	0	0	0	0	0.076161	0	0.25237	0.39079	0.24815	0.31915	0.128662	0.0126935	0.302615	0.163934	0.0933902	0.0089113	0.728821	0.655836	0.920968
cytidine deaminase isoform X3	XP_004310788.1	CDA	16	0	0	0	0	0.80083	0	0	0	0	0.48458	0.128541	0.133472	0.121145	0.096916	0.160166	1	1	1	1
triokinase/FMN cyclase isoform X1	XP_033716673.1	TKFC	59	0	0.17884	0	0	0.30443	0.032382	0.60367	0	0.033474	0.12841	0.128121	0.085942	0.191389	0.153111	0.10313	0.50931	0.773284	1	1
GDNF family receptor alpha-1	XP_019795484.1	GFRA1	51	0	0	0	0	0	0	1.2787	0	0	0	0.12787	0	0.319675	0.25574	0	0.307434	0.728821	0.423711	0.707094
Cluster of histone H2A type 1-C	XP_004316326.1	H2AC6	14	0	0	0	0	0	0	0	1.2728	0	0	0.12728	0	0.3182	0	0.25456	0.307434	0.728821	0.423711	0.707094
galectin-1	XP_004312193.1	LGALS1	15	0	0	0	0.075355	0	0	0.086113	0.57223	0	0.53438	0.126808	0.0125592	0.298181	0.124099	0.129517	0.0546639	0.728821	1	1
ribonuclease pancreatic	XP_004329259.1	RNASE1	17	0.15376	0	0	0.10442	0	0.61344	0.39202	0	0	0	0.126364	0.14527	0.098005	0.109156	0.143572	0.630954	0.858358	1	1
angiopoietin-related protein 3	XP_033721503.1	ANGPTL3	54	0.047843	0	0.14196	0.028534	0.10593	0.11385	0.022824	0	0	0.80045	0.126139	0.0730195	0.205818	0.202615	0.0496628	0.45	0.773284	0.525809	0.803768
beta-defensin 128	XP_004326798.2	DEFB128	11	0	0	0	0.43775	0	0	0	0.8219	0	0	0.125965	0.0729583	0.205475	0	0.25193	0.760907	0.889936	0.179712	0.707094
pigment epithelium-derived factor	XP_033704122.1	SERPINF1	46	0	0.63862	0	0.010343	0.25345	0.085453	0.054608	0	0.042658	0.16364	0.124877	0.164644	0.0652265	0.0521812	0.197573	0.914062	1	0.397615	0.707094
vitamin K-dependent protein S	XP_004313350.1	PROS1	75	0.033987	0.63609	0.10085	0.050767	0.15378	0.025372	0.016214	0.098681	0.026228	0.10062	0.124259	0.166808	0.0604357	0.0555798	0.192938	0.352381	0.772502	0.420635	0.707094
putative phospholipase B-like 2 isoform X1	XP_033692855.1	PLBD2	66	0.038662	0.24436	0	0.0072339	0.17545	0.059153	0.037801	0.11259	0.20269	0.36065	0.123859	0.0874765	0.178433	0.127961	0.119757	0.352381	0.772502	0.84127	0.988277
protein S100-A12	XP_004329970.1	S100A12	15	0	0.34567	0	0	0.38158	0	0	0	0	0.51019	0.123744	0.121208	0.127548	0.102038	0.14545	1	1	0.79717	0.988277
thrombomodulin	XP_004327569.3	THBD	61	0.13244	0.26564	0	0.016085	0.092687	0.098867	0.11115	0	0.26593	0.2545	0.12373	0.100953	0.157895	0.152804	0.0946558	0.521166	0.773284	0.345742	0.707094
heparin cofactor 2	XP_033693271.1	SERPIND1	56	0.094332	0.29222	0.13596	0	0.32258	0.14935	0	0.065105	0.03536	0.13565	0.123056	0.16574	0.0590287	0.0802604	0.165851	0.134407	0.728821	0.345742	0.707094
Cluster of sodium/potassium-transporting ATPase subunit alpha-1	XP_004319901.2	ATP1A1	113	0	0.091832	0	0.032244	0.38156	0.016845	0.12278	0.16984	0.13299	0.27902	0.122711	0.0870802	0.176157	0.106958	0.138464	0.108742	0.728821	0.675174	0.920968
integral membrane protein 2B	XP_004318844.1	ITM2B	30	0	0.17045	0	0.0159	0.39679	0	0.04054	0	0.065578	0.53053	0.121979	0.09719	0.159162	0.12733	0.116628	0.50931	0.773284	1	1
tenascin-X isoform X1	XP_033719926.1	TNXB	446	0.0526	0.16716	0.10292	0.0021319	0.18452	0.04379	0.19941	0.12734	0.054721	0.28405	0.121864	0.092187	0.16638	0.13874	0.104988	0.171429	0.728821	0.547619	0.815452
synaptic vesicle membrane protein VAT-1 homolog	XP_033703822.1	VAT1	43	0	0.12053	0.1783	0.023352	0.43066	0	0.092789	0.08538	0.096314	0.1779	0.120523	0.125474	0.113096	0.109061	0.131984	0.914849	1	0.753298	0.982006
prominin-2 isoform X1	XP_033694137.1	PROM2	92	0	0.73409	0	0.30267	0	0	0	0.16643	0	0	0.120319	0.172793	0.0416075	0	0.240638	0.693974	0.889936	0.0720057	0.707094
sperm surface protein Sp17	XP_019797282.1	SPA17	17	0	0	0	0.02877	0	0	0	1.1676	0	0	0.119637	0.004795	0.2919	0	0.239274	0.760907	0.889936	0.179712	0.707094
pyridoxal kinase	XP_033712061.1	PDXK	35	0	0.1488	0	0.083903	0.34412	0	0.26964	0.22082	0.11994	0	0.118722	0.0961372	0.1526	0.077916	0.159529	0.50931	0.773284	0.332112	0.707094
gamma-glutamyl hydrolase isoform X1	XP_004327416.1	GGH	35	0	0.3055	0.2159	0.12649	0	0.054319	0.034712	0.10338	0.33819	0	0.117849	0.117035	0.11907	0.11776	0.117938	1	1	0.832519	0.988277
dipeptidyl peptidase 2 isoform X1	XP_033715038.1	DPP7	56	0	0.18804	0.27817	0.059194	0.20757	0	0.021728	0.064714	0.072346	0.27754	0.11693	0.122162	0.109082	0.129957	0.103904	0.914849	1	0.753298	0.982006
PDZ and LIM domain protein 1	XP_019795234.1	PDLIM1	36	0	0	0	0	0.72702	0	0.11219	0	0.11561	0.21202	0.116684	0.12117	0.109955	0.087964	0.145404	0.229766	0.728821	0.480177	0.755325
rab GDP dissociation inhibitor beta isoform X2	XP_019788774.1	GDI2	48	0	0.10698	0	0.19879	0.24425	0	0.21905	0.15674	0.23589	0	0.11617	0.09167	0.15292	0.090988	0.141352	0.50931	0.773284	0.590014	0.868422
ester hydrolase C11orf54 homolog isoform X2	XP_019779314.1	C8H11orf54	35	0	0.14736	0	0.013746	0.53536	0.054845	0.073394	0	0.11872	0.2175	0.116093	0.125218	0.102404	0.0819228	0.150262	0.746128	0.889936	0.832519	0.988277
dentin matrix acidic phosphoprotein 1	XP_019782280.1	DMP1	50	0	0.21203	0	0	0	0	0	0	0.27935	0.66825	0.115963	0.0353383	0.2369	0.18952	0.042406	0.23784	0.728821	0.440686	0.707094
cathepsin Z	XP_033694986.1	CTSZ	34	0	0.15381	0.22753	0.014348	0.16979	0.057245	0.076757	0.10895	0.12416	0.22701	0.11596	0.103787	0.134219	0.131091	0.100829	0.761905	0.889936	0.690476	0.920968
mimecan	XP_004313641.1	OGN	34	0.075664	0	0.22451	0	0	0.11844	0	0	0	0.73921	0.115782	0.069769	0.184803	0.207877	0.023688	0.810181	0.942738	0.239317	0.707094
Cluster of hyaluronidase-2 isoform X1	XP_019803286.2	HYAL2	87	0.059476	0.24768	0.2697	0.011858	0.13169	0.067853	0.075037	0.084506	0.12138	0.086422	0.11556	0.131376	0.0918362	0.122403	0.108717	1	1	0.84127	0.988277
Cluster of ubiquitin-like modifier-activating enzyme 1	XP_033705960.1	UBA1	118	0	0.043329	0	0.12405	0.30757	0	0.090881	0.47243	0.051406	0.06395	0.115362	0.0791582	0.169667	0.0412474	0.189476	0.235196	0.728821	0.290347	0.707094
Cluster of heterogeneous nuclear ribonucleoprotein K isoform X1	XP_019795929.1	HNRNPK	51	0	0	0	0.0094064	0.49012	0	0.1056	0.22838	0.17082	0.14883	0.115316	0.0832544	0.163408	0.08505	0.145581	0.0989879	0.728821	0.829357	0.988277
V-type proton ATPase subunit B, brain isoform	XP_019791868.1	ATP6V1B2	57	0	0.28793	0	0.058655	0.43628	0	0.094	0.20396	0.071756	0	0.115258	0.130477	0.092429	0.0331512	0.197365	0.825894	0.958599	0.161238	0.707094
28S ribosomal protein S2, mitochondrial	XP_033714865.1	MRPS2	33	0.07773	0.15591	0.23064	0.014544	0.17211	0.058027	0.037082	0.11044	0.059984	0.23011	0.114658	0.11816	0.109404	0.127109	0.102206	0.914286	1	0.690476	0.920968
thioredoxin-dependent peroxide reductase, mitochondrial isoform X1	XP_004324032.2	PRDX3	28	0.092576	0.18569	0	0.017322	0.20498	0.14641	0.14882	0.27866	0.071441	0	0.11459	0.10783	0.12473	0.0625674	0.166612	1	1	0.0936926	0.707094
interleukin-18-binding protein isoform X2	XP_004312417.1	IL18BP	22	0.11797	0.23663	0	0	0.26121	0.08807	0	0	0.091041	0.34925	0.114417	0.117313	0.110073	0.111652	0.117182	0.912421	1	1	1
extracellular matrix protein 1 isoform X1	XP_033715980.1	ECM1	61	0	0.26719	0.1249	0	0.093201	0.031424	0.063549	0.059808	0.1028	0.39436	0.113723	0.0861192	0.155129	0.137122	0.0903246	0.454174	0.773284	0.463344	0.735124
mannosyl-oligosaccharide 1,2-alpha-mannosidase IA isoform X1	XP_019807465.1	MAN1A1	73	0	1.0907	0	0	0	0	0.016636	0	0.026911	0	0.113425	0.181783	0.0108868	0.0087094	0.21814	0.511966	0.773284	0.79717	0.988277
myosin-9 isoform X1	XP_033722031.1	MYH9	226	0	0	0	0	0.5377	0	0.095412	0.13399	0.14363	0.20638	0.111711	0.0896167	0.144853	0.0890844	0.134338	0.0880601	0.728821	0.823664	0.988277
villin-1	XP_033715648.1	VIL1	93	0	0	0.25383	0	0	0	0.34706	0.25641	0	0.25325	0.111055	0.042305	0.21418	0.170828	0.051282	0.0926958	0.728821	0.346522	0.707094
5'-nucleotidase	XP_019784948.1	NT5E	63	0	0	0	0.63837	0	0	0	0.47146	0	0	0.110983	0.106395	0.117865	0	0.221966	1	1	0.179712	0.707094
stromal cell-derived factor 2-like protein 1	XP_033693254.1	SDF2L1	24	0	0	0	0.33489	0	0	0	0.77465	0	0	0.110954	0.055815	0.193662	0	0.221908	0.760907	0.889936	0.179712	0.707094
secretogranin-1	XP_019797013.2	CHGB	75	0.069986	0.21522	0	0.013095	0.15496	0.10918	0.033388	0.048653	0.14423	0.31765	0.110636	0.0937402	0.13598	0.113051	0.108222	0.761905	0.889936	0.84127	0.988277
palmitoyl-protein thioesterase 1	XP_019793609.1	PPT1	34	0	0.15227	0	0.04689	0.16809	0	0.036216	0.10786	0.12286	0.47134	0.110553	0.0612083	0.184569	0.126083	0.095022	0.331425	0.772502	0.672336	0.920968
xaa-Pro dipeptidase isoform X1	XP_033699864.1	PEPD	55	0	0.40934	0	0	0.21283	0	0.045856	0.13657	0.15749	0.13815	0.110024	0.103695	0.119516	0.0682992	0.151748	0.441361	0.773284	0.66643	0.920968
ribosyldihydronicotinamide dehydrogenase	XP_033719659.1	NQO2	26	0	0	0	0.018526	0.21923	0.073915	0.22801	0.47781	0.076408	0	0.10939	0.0519452	0.195557	0.0608836	0.157896	0.186894	0.728821	0.450644	0.719936
60S ribosomal protein L31	XP_004319161.1	RPL31	14	0	0	0	0	0.40609	0	0	0	0.14153	0.54296	0.109058	0.0676817	0.171123	0.136898	0.081218	0.358572	0.772502	0.607236	0.868422
migration and invasion enhancer 1	XP_033704267.1	MIEN1	12	0	0.43819	0	0	0	0	0	0	0	0.64674	0.108493	0.0730317	0.161685	0.129348	0.087638	0.760907	0.889936	1	1
regucalcin	XP_019799027.1	RGN	34	0	0.32387	0.2283	0	0.17036	0.057439	0.077028	0	0	0.22778	0.108478	0.129995	0.076202	0.106622	0.110334	0.58237	0.820754	1	1
NADH-cytochrome b5 reductase 3 isoform X1	XP_033721792.1	CYB5R3	34	0	0	0	0.38721	0	0	0.07569	0.49666	0.12244	0	0.1082	0.064535	0.173698	0.039626	0.176774	0.149541	0.728821	0.724082	0.95473
multimerin-1	XP_019781980.2	MMRN1	137	0.01857	0.19531	0	0.014402	0.26185	0.042586	0.046453	0.16803	0.044023	0.28827	0.107949	0.0887863	0.136694	0.0794632	0.136436	0.257143	0.728821	0.690476	0.920968
N(G),N(G)-dimethylarginine dimethylaminohydrolase 1 isoform X1	XP_019775601.2	DDAH1	31	0	0	0	0.015439	0	0	1.063	0	0	0	0.107844	0.00257317	0.26575	0.2126	0.0030878	0.760907	0.889936	1	1
kin of IRRE-like protein 1 isoform X1	XP_033712727.1	KIRREL1	85	0	0.18755	0	0	0.20703	0	0.38646	0.042626	0.072156	0.18104	0.107686	0.0657633	0.17057	0.127931	0.0874412	0.226341	0.728821	1	1
beta-glucuronidase isoform X1	XP_033694987.1	GUSB	74	0	1.0726	0	0	0	0	0	0	0	0	0.10726	0.178767	0	0	0.21452	0.540291	0.773284	0.423711	0.707094
protein NDRG1	XP_033698785.1	NDRG1	41	0	0.12725	0	0	0.14046	0.047359	0.22271	0.1876	0.15912	0.18781	0.107231	0.0525115	0.18931	0.113928	0.100534	0.0130618	0.728821	0.672336	0.920968
collagen alpha-1(XIV) chain isoform X1	XP_019787625.1	COL14A1	193	0	0.026304	0	0	0	0	0	0	0.23979	0.80548	0.107157	0.004384	0.261317	0.209054	0.0052608	0.23784	0.728821	0.440686	0.707094
sodium-dependent neutral amino acid transporter B(0)AT1	XP_033708623.1	SLC6A19	71	0.036031	0.14788	0.21876	0.013794	0.079778	0.055037	0.13832	0.10475	0.056893	0.21826	0.10695	0.09188	0.129556	0.133653	0.0802478	0.47619	0.773284	0.420635	0.707094
bone marrow stromal antigen 2	XP_033711055.1	BST2	18	0	0	0	0	0	0.11033	0	0	0	0.95784	0.106817	0.0183883	0.23946	0.191568	0.022066	0.760907	0.889936	1	1
transmembrane protein 132A isoform X1	XP_033716639.1	TMEM132A	110	0	0.41217	0.068657	0	0.051233	0	0.022404	0.066727	0.44096	0	0.106215	0.0886767	0.132523	0.106404	0.106026	0.65998	0.889936	1	1
beta-mannosidase	XP_033713254.1	MANBA	101	0	0.79806	0	0.2086	0	0	0	0.035708	0.019394	0	0.106176	0.167777	0.0137755	0.0038788	0.208474	1	1	0.157939	0.707094
tektin-4	XP_033696171.1	TEKT4	52	0	0	0	0	0	0	0	1.0599	0	0	0.10599	0	0.264975	0	0.21198	0.307434	0.728821	0.423711	0.707094
actin-related protein 2/3 complex subunit 4	XP_033721307.1	ARPC4	20	0	0	0	0	1.0436	0	0	0	0	0	0.10436	0.173933	0	0	0.20872	0.540291	0.773284	0.423711	0.707094
Cluster of hsc70-interacting protein	XP_019799475.1	ST13	41	0	0.25884	0	0.037675	0.1374	0	0.1333	0.18335	0.099584	0.18371	0.103386	0.0723192	0.149986	0.0833188	0.123453	0.235196	0.728821	0.525809	0.803768
argininosuccinate lyase	XP_033694990.1	ASL	52	0	0.20536	0	0.0092835	0.10986	0	0.20084	0	0.038289	0.46924	0.103287	0.0540839	0.177092	0.141674	0.0649007	0.378923	0.773284	0.829357	0.988277
fumarylacetoacetase isoform X1	XP_033708127.1	FAH	46	0	0.11142	0.16482	0.074558	0.25473	0.085884	0.054883	0.078923	0.042866	0.16444	0.103252	0.115235	0.085278	0.0854018	0.121103	0.47619	0.773284	0.420635	0.707094
Cluster of WAP four-disulfide core domain protein 3-like isoform X3	XP_019800874.1	WFDC3	17	0	0	0	0	0	0	0	0	0	1.0303	0.10303	0	0.257575	0.20606	0	0.307434	0.728821	0.423711	0.707094
complement C2	XP_033719942.1	C2	83	0.13055	0	0.091304	0.045392	0.13895	0.34398	0.014679	0.23652	0.023746	0	0.102512	0.125029	0.0687362	0.0520558	0.152968	0.39233	0.773284	0.249153	0.707094
PITH domain-containing protein 1 isoform X1	XP_004320310.2	PITHD1	24	0	0.21545	0	0	0	0	0.051242	0.15261	0.28444	0.31799	0.102173	0.0359083	0.201571	0.130734	0.073612	0.0307278	0.728821	0.503812	0.779851
IgGFc-binding protein	XP_033701123.1	FCGBP	318	0	0	0	0.0014924	0.035501	0.024185	0	0.95798	0	0	0.101916	0.0101964	0.239495	0	0.203832	0.810181	0.942738	0.0253699	0.707094
legumain	XP_033706590.1	LGMN	49	0	0.46304	0.15499	0.14511	0.11565	0	0.024919	0.074216	0.040309	0	0.101823	0.146465	0.034861	0.0440436	0.159603	0.331425	0.772502	0.290347	0.707094
copper chaperone for superoxide dismutase	XP_019793112.1	CCS	29	0	0	0	0	0.66657	0	0.20288	0	0.14633	0	0.101578	0.111095	0.0873025	0.069842	0.133314	0.511966	0.773284	0.79717	0.988277
cytochrome c oxidase subunit 6B1	XP_019796832.1	COX6B1	10	0	0	0	0	0	0	0.12729	0.88779	0	0	0.101508	0	0.25377	0.025458	0.177558	0.0942099	0.728821	1	1
syncollin	XP_033699912.1	SYCN	15	0	0	0	0	0	1.0045	0	0	0	0	0.10045	0.167417	0	0	0.2009	0.540291	0.773284	0.423711	0.707094
fructose-1,6-bisphosphatase isozyme 2	XP_004320973.1	FBP2	37	0	0.46066	0	0	0	0	0.10956	0	0	0.43353	0.100375	0.0767767	0.135773	0.108618	0.092132	0.511966	0.773284	0.79717	0.988277
phospholipid hydroperoxide glutathione peroxidase isoform X1	XP_033710850.1	GPX4	26	0	0	0	0.064817	0	0	0	0.9364	0	0	0.100122	0.0108028	0.2341	0	0.200243	0.760907	0.889936	0.179712	0.707094
T-complex protein 1 subunit beta	XP_004323987.3	CCT2	57	0	0	0	0.094667	0.31324	0	0.02126	0.52678	0.034391	0	0.0990338	0.0679845	0.145608	0.0111302	0.186937	0.42603	0.773284	0.265205	0.707094
Golgi-associated plant pathogenesis-related protein 1 isoform X1	XP_033714164.1	GLIPR2	17	0	0	0.45625	0	0.34045	0	0.073354	0	0.11866	0	0.0988714	0.132783	0.0480035	0.129653	0.06809	1	1	0.346522	0.707094
cAMP-dependent protein kinase catalytic subunit alpha	XP_033710073.1	PRKACA	41	0	0	0	0.024704	0	0	0	0.96306	0	0	0.0987764	0.00411733	0.240765	0	0.197553	0.760907	0.889936	0.179712	0.707094
transforming protein RhoA	XP_019787226.1	RHOA	22	0	0.51762	0	0.078116	0	0.19265	0	0	0.19914	0	0.0987526	0.131398	0.049785	0.039828	0.157677	0.630954	0.858358	0.346522	0.707094
caspase-6 isoform X2	XP_019783354.1	CASP6	33	0	0	0	0	0.81089	0	0	0.11197	0.060814	0	0.0983674	0.135148	0.043196	0.0121628	0.184572	0.511966	0.773284	0.440686	0.707094
lysosome-associated membrane glycoprotein 1 isoform X1	XP_019776485.1	LAMP1	44	0	0.11624	0.17195	0.11295	0.12831	0.043261	0	0.2658	0.14436	0	0.0982871	0.0954518	0.10254	0.063262	0.133312	1	1	0.397615	0.707094
proteasome subunit alpha type-6 isoform X2	XP_004319607.1	PSMA6	27	0	0	0.28039	0	0.20923	0	0	0.13426	0.072922	0.27975	0.0976552	0.0816033	0.121733	0.126612	0.068698	0.569646	0.804051	0.503812	0.779851
GTP-binding nuclear protein Ran	XP_033692596.1	RAN	24	0	0	0	0.25988	0.50332	0	0.050763	0.15119	0	0	0.0965153	0.1272	0.0504882	0.0101526	0.182878	1	1	0.157939	0.707094
tektin-3	XP_033703594.1	TEKT3	56	0	0	0	0	0	0	0	0.96038	0	0	0.096038	0	0.240095	0	0.192076	0.307434	0.728821	0.423711	0.707094
40S ribosomal protein S25	XP_019797347.1	RPS25	14	0	0	0	0	0.95855	0	0	0	0	0	0.095855	0.159758	0	0	0.19171	0.540291	0.773284	0.423711	0.707094
serine protease 55 isoform X1	XP_019796938.1	PRSS55	41	0	0	0	0.7706	0	0	0	0.1876	0	0	0.09582	0.128433	0.0469	0	0.19164	1	1	0.179712	0.707094
histone H1.5	XP_019800460.2	H1-5	23	0	0.22951	0	0	0	0	0	0	0	0.72711	0.095662	0.0382517	0.181778	0.145422	0.045902	0.760907	0.889936	1	1
synaptosomal-associated protein 23	XP_019790914.1	SNAP23	23	0	0.47978	0	0.020885	0	0	0.26317	0	0.18459	0	0.0948425	0.0834442	0.11194	0.089552	0.100133	0.718632	0.889936	1	1
keratin, type I cytoskeletal 13-like	XP_033703073.1	KRT13	48	0.11085	0	0.32891	0	0	0	0.025564	0.43664	0.041353	0	0.0943317	0.0732933	0.125889	0.101335	0.087328	0.42603	0.773284	0.265205	0.707094
rab GDP dissociation inhibitor alpha	XP_033705622.1	GDI1	51	0	0.10174	0	0.095616	0.35927	0	0.024197	0.23055	0.12522	0	0.0936593	0.092771	0.0949917	0.0298834	0.157435	0.65998	0.889936	0.161238	0.707094
opioid-binding protein/cell adhesion molecule isoform X1	XP_019797574.1	OPCML	39	0	0.1328	0	0	0.14659	0.049424	0.031584	0	0.16664	0.40861	0.0935648	0.0548023	0.151708	0.121367	0.0657628	0.378923	0.773284	0.829357	0.988277
sodium-dependent phosphate transport protein 2C isoform X1	XP_033715056.1	SLC34A3	65	0	0.078617	0.1163	0	0.086783	0.02926	0.17867	0.17559	0.030247	0.23789	0.0933357	0.0518267	0.155599	0.112621	0.07405	0.0691065	0.728821	0.463344	0.735124
proteasome subunit beta type-4	XP_004328974.1	PSMB4	28	0	0	0	0	0.42693	0	0	0.43535	0.070298	0	0.0932578	0.071155	0.126412	0.0140596	0.172456	0.358572	0.772502	0.440686	0.707094
gamma-enolase	XP_033722974.1	ENO2	47	0	0	0	0.063643	0.53402	0	0.08333	0.24818	0	0	0.0929173	0.0996105	0.0828775	0.016666	0.169169	0.718632	0.889936	0.239317	0.707094
CD63 antigen	XP_033722413.1	CD63	26	0	0.43233	0.30031	0.040329	0	0.075556	0	0	0.078105	0	0.092663	0.141421	0.0195262	0.075683	0.109643	0.306103	0.728821	0.823664	0.988277
maltase-glucoamylase, intestinal isoform X1	XP_019789410.2	MGAM	206	0	0.075221	0.18841	0.0046412	0.054922	0.037623	0.20463	0.14784	0.10199	0.11102	0.0926297	0.0601362	0.14137	0.12121	0.0640494	0.0666667	0.728821	0.309524	0.707094
acyl-protein thioesterase 1	XP_019780896.1	LYPLA1	25	0	0	0	0.019726	0.23343	0.078702	0.050294	0.14979	0.081356	0.3121	0.0925398	0.0553097	0.148385	0.08875	0.0963296	0.105502	0.728821	0.832519	0.988277
nicotinate phosphoribosyltransferase isoform X1	XP_033698888.1	NAPRT	59	0	0.087172	0.12895	0	0.19781	0	0.11586	0.061749	0.068942	0.26448	0.0924963	0.0689887	0.127758	0.115646	0.0693462	0.45	0.773284	0.397615	0.707094
charged multivesicular body protein 2b	XP_019778755.1	CHMP2B	24	0	0	0	0	0.51613	0	0	0	0.084079	0.32255	0.0922759	0.0860217	0.101657	0.0813258	0.103226	0.511966	0.773284	0.79717	0.988277
Cluster of myosin light polypeptide 6 isoform X3	XP_033722381.1	MYL6	17	0	0	0	0	0.75348	0	0.16234	0	0	0	0.091582	0.12558	0.040585	0.032468	0.150696	1	1	1	1
Cluster of ras-related protein Ral-A isoform X1	XP_019796216.1	RALA	24	0	0.47482	0	0.10201	0	0	0	0.33634	0	0	0.091317	0.0961383	0.084085	0	0.182634	0.895652	1	0.0720057	0.707094
60S ribosomal protein L18 isoform X2	XP_033700541.1	RPL18	22	0	0	0	0	0.90799	0	0	0	0	0	0.090799	0.151332	0	0	0.181598	0.540291	0.773284	0.423711	0.707094
Cluster of microtubule-associated proteins 1A/1B light chain 3B	XP_019790535.1	MAP1LC3B	15	0	0	0	0.65144	0	0	0	0.25647	0	0	0.090791	0.108573	0.0641175	0	0.181582	1	1	0.179712	0.707094
Cluster of glycerol-3-phosphate dehydrogenase 1-like protein isoform X2	XP_004317681.1	GPD1L	36	0	0	0	0.23861	0.33279	0	0	0.33528	0	0	0.090668	0.0952333	0.08382	0	0.181336	1	1	0.0720057	0.707094
src substrate cortactin isoform X3	XP_019784652.1	CTTN	60	0	0	0	0	0.19252	0	0.19575	0.12354	0.26938	0.12531	0.09065	0.0320867	0.178495	0.118088	0.063212	0.0307278	0.728821	0.372748	0.707094
transmembrane emp24 domain-containing protein 10 isoform X2	XP_019776448.1	TMED10	25	0	0	0	0.30616	0	0	0	0.50747	0.080611	0	0.0894241	0.0510267	0.14702	0.0161222	0.162726	0.358572	0.772502	0.440686	0.707094
uroplakin-1b	XP_019777846.1	UPK1B	30	0	0	0	0	0.19173	0	0.04131	0.25972	0.14106	0.25636	0.089018	0.031955	0.174613	0.087746	0.09029	0.0307278	0.728821	1	1
voltage-dependent anion-selective channel protein 3	XP_004311757.1	VDAC3	31	0	0	0	0.22168	0	0	0.04024	0.56281	0.065093	0	0.0889823	0.0369467	0.167036	0.0210666	0.156898	0.149541	0.728821	0.724082	0.95473
Cluster of voltage-dependent anion-selective channel protein 1	XP_019779984.1	VDAC1	31	0	0	0	0	0	0	0.084497	0.74012	0.064853	0	0.088947	0	0.222367	0.02987	0.148024	0.0257708	0.728821	0.79717	0.988277
Cluster of 40S ribosomal protein SA	XP_004328763.1	RPSA	33	0	0	0	0	0.57588	0	0.078698	0.23439	0	0	0.0888968	0.09598	0.078272	0.0157396	0.162054	0.511966	0.773284	0.440686	0.707094
Cluster of heterogeneous nuclear ribonucleoproteins A2/B1 isoform X1	XP_004329054.1	HNRNPA2B1	37	0	0	0	0	0.4985	0	0.068542	0.31989	0	0	0.0886932	0.0830833	0.097108	0.0137084	0.163678	0.511966	0.773284	0.440686	0.707094
tenascin isoform X10	XP_033714357.1	TNC	202	0.02533	0.18515	0.037279	0	0.23549	0	0.050737	0.092173	0.10428	0.1524	0.0882839	0.0805415	0.0998975	0.0740052	0.102563	0.454174	0.773284	1	1
beta-1,3-N-acetylglucosaminyltransferase radical fringe	XP_033704486.1	RFNG	37	0	0	0	0	0	0	0.87197	0	0	0	0.087197	0	0.217993	0.174394	0	0.307434	0.728821	0.423711	0.707094
stathmin	XP_004321749.1	STMN1	17	0	0	0	0.062291	0.73712	0	0.072379	0	0	0	0.087179	0.133235	0.0180947	0.0144758	0.159882	0.895652	1	0.607236	0.868422
SH3 domain-binding glutamic acid-rich-like protein 3	XP_033696433.1	SH3BGRL3	15	0	0	0	0.18567	0	0.2955	0.084773	0	0.30547	0	0.0871413	0.080195	0.0975608	0.0780486	0.096234	0.718632	0.889936	1	1
T-complex protein 1 subunit gamma	XP_004321669.2	CCT3	61	0	0	0	0.076605	0.2961	0	0.041402	0.26032	0.066973	0.12508	0.086648	0.0621175	0.123444	0.046691	0.126605	0.226341	0.728821	0.517904	0.798978
group XV phospholipase A2 isoform X1	XP_033700022.1	PLA2G15	46	0	0.23252	0.16603	0	0.1239	0	0.055302	0.079505	0.043182	0.16566	0.0866099	0.087075	0.0859122	0.0860348	0.087185	0.914062	1	1	1
glutathione peroxidase 2	XP_033706944.1	GPX2	22	0	0	0	0	0.26257	0	0.28326	0	0.31835	0	0.086418	0.0437617	0.150402	0.120322	0.052514	0.23784	0.728821	0.440686	0.707094
CMRF35-like molecule 8 isoform X1	XP_033703710.1	CD300A	34	0	0.15077	0.22303	0	0.16643	0	0.035858	0	0.058005	0.22252	0.0856613	0.0900383	0.0790957	0.107883	0.06344	1	1	0.332112	0.707094
elongation factor 1-gamma	XP_033716725.1	EEF1G	50	0	0	0	0.096678	0.11331	0	0.024415	0.62075	0	0	0.0855153	0.034998	0.161291	0.004883	0.166148	0.718632	0.889936	0.157939	0.707094
LOW QUALITY PROTEIN: mammalian ependymin-related protein 1	XP_019796201.1	EPDR1	38	0	0.13596	0.20112	0.012683	0.15008	0	0	0.096308	0.052308	0.20067	0.0849129	0.0833072	0.0873215	0.0908196	0.0790062	1	1	1	1
sodium/potassium-transporting ATPase subunit beta-1	XP_004331447.1	ATP1B1	35	0	0.14736	0	0.028786	0.16267	0.054845	0.16125	0.10439	0.18659	0	0.0845891	0.0656102	0.113058	0.069568	0.0996102	0.45	0.773284	0.525809	0.803768
WD repeat-containing protein 1	XP_033712741.1	WDR1	66	0	0	0.11433	0.048957	0.26878	0	0.057911	0.11219	0.12804	0.11407	0.0844278	0.0720112	0.103053	0.0828702	0.0859854	0.331425	0.772502	0.525809	0.803768
vacuolar protein sorting-associated protein 37D	XP_019777507.2	VPS37D	28	0	0.18721	0.27694	0	0	0	0.094374	0.13261	0.15266	0	0.0843794	0.0773583	0.094911	0.104795	0.063964	0.732995	0.889936	0.655836	0.920968
ectonucleotide pyrophosphatase/phosphodiesterase family member 5	XP_019805506.2	ENPP5	55	0	0.09399	0	0.0087676	0.21373	0	0.097793	0.066579	0.074492	0.28577	0.0841122	0.0527479	0.131159	0.091611	0.0766133	0.160642	0.728821	1	1
cadherin-16 isoform X1	XP_033700559.1	CDH16	90	0	0.11626	0	0	0.19603	0.066095	0.089264	0.04044	0.068324	0.26211	0.0838523	0.0630642	0.115034	0.0839396	0.083765	0.331425	0.772502	1	1
complement component C8 alpha chain	XP_019797904.2	C8A	66	0.16622	0	0.49319	0	0.085459	0.059051	0	0	0.029785	0	0.0833705	0.133987	0.00744625	0.137839	0.028902	0.13933	0.728821	0.503812	0.779851
vesicle-associated membrane protein 2	XP_033704361.1	VAMP2	13	0	0	0	0.1528	0	0	0	0.67851	0	0	0.083131	0.0254667	0.169627	0	0.166262	0.760907	0.889936	0.179712	0.707094
dihydrolipoyllysine-residue succinyltransferase component of 2-oxoglutarate dehydrogenase complex, mitochondrial isoform X1	XP_019776597.1	DLST	49	0	0	0.32035	0	0	0	0	0.328	0.17815	0	0.08265	0.0533917	0.126537	0.0997	0.0656	0.358572	0.772502	0.79717	0.988277
Cluster of adapter molecule crk isoform X1	XP_019782494.1	CRK	34	0	0	0	0	0.16865	0	0.07622	0.10823	0	0.47299	0.082609	0.0281083	0.16436	0.109842	0.055376	0.149541	0.728821	1	1
mitochondria-eating protein	XP_019783555.2	SPATA18	63	0	0	0	0	0	0	0	0.82604	0	0	0.082604	0	0.20651	0	0.165208	0.307434	0.728821	0.423711	0.707094
cytochrome b-c1 complex subunit 2, mitochondrial	XP_019777531.2	UQCRC2	48	0	0	0	0	0	0	0.052626	0.77275	0	0	0.0825376	0	0.206344	0.0105252	0.15455	0.0942099	0.728821	1	1
ammonium transporter Rh type C	XP_033708534.1	RHCG	51	0	0.20912	0.14983	0	0	0.037696	0.049737	0.14813	0.080456	0.14949	0.0824459	0.0661077	0.106953	0.0859026	0.0789892	0.45	0.773284	0.672336	0.920968
serine/threonine-protein phosphatase CPPED1 isoform X1	XP_033695742.1	CPPED1	35	0	0	0	0.12753	0	0	0	0.47849	0	0.2168	0.082282	0.021255	0.173822	0.04336	0.121204	0.23784	0.728821	0.607236	0.868422
protocadherin-1 isoform X1	XP_033709231.1	PCDH1	112	0.022655	0.045442	0.067223	0	0.15489	0.070652	0	0.065312	0.035473	0.35538	0.0817027	0.0601437	0.114041	0.0961462	0.0672592	1	1	0.753298	0.982006
myristoylated alanine-rich C-kinase substrate	XP_019785160.1	MARCKS	32	0	0	0	0	0.18074	0.060938	0	0	0.062994	0.50858	0.0813252	0.0402797	0.142894	0.114315	0.0483356	0.548186	0.779736	0.906329	1
60 kDa heat shock protein, mitochondrial isoform X2	XP_004315003.1	HSPD1	61	0	0	0	0	0	0	0.13765	0.49172	0.18053	0	0.08099	0	0.202475	0.063636	0.098344	0.0257708	0.728821	0.79717	0.988277
queuosine salvage protein isoform X1	XP_033706386.1	QNG1	39	0	0	0	0	0.47661	0	0.031493	0	0.10619	0.19543	0.0809723	0.079435	0.0832782	0.0666226	0.095322	0.229766	0.728821	0.480177	0.755325
high mobility group protein HMG-I/HMG-Y isoform X1	XP_019799621.1	HMGA1	12	0	0	0	0	0	0	0.43423	0	0.37162	0	0.080585	0	0.201462	0.16117	0	0.0942099	0.728821	0.179712	0.707094
protein disulfide-isomerase A4	XP_033719303.1	PDIA4	73	0	0.070269	0	0.11238	0.077568	0	0.034175	0.27224	0.027035	0.21208	0.0805747	0.0433695	0.136382	0.054658	0.106491	0.235196	0.728821	0.290347	0.707094
histamine N-methyltransferase isoform X1	XP_004317579.1	HNMT	33	0	0.32502	0	0	0	0	0	0	0	0.4797	0.080472	0.05417	0.119925	0.09594	0.065004	0.760907	0.889936	1	1
collectrin isoform X3	XP_033705697.1	CLTRN	25	0.10212	0	0.30301	0	0	0.076233	0.31618	0	0	0	0.0797543	0.0802272	0.079045	0.144262	0.0152466	0.810181	0.942738	0.157939	0.707094
Cluster of pancreatic secretory granule membrane major glycoprotein GP2 isoform X1	XP_004322079.2	GP2	59	0	0.37502	0	0	0	0	0	0.42145	0	0	0.079647	0.0625033	0.105362	0	0.159294	0.760907	0.889936	0.179712	0.707094
ubiquitin-fold modifier 1 isoform X1	XP_033699262.1	UFM1	9	0	0	0	0.13281	0.65987	0	0	0	0	0	0.079268	0.132113	0	0	0.158536	0.286869	0.728821	0.179712	0.707094
lysosomal alpha-mannosidase	XP_033709972.1	MAN2B1	113	0	0.23852	0.20568	0.037195	0.049716	0.016762	0.033068	0.031903	0.11173	0.066473	0.0791047	0.0913122	0.0607935	0.0833902	0.0748192	1	1	0.84127	0.988277
bolA-like protein 2	XP_033696842.1	BOLA2B	10	0	0	0	0	0	0	0	0	0	0.78993	0.078993	0	0.197483	0.157986	0	0.307434	0.728821	0.423711	0.707094
collectin-12	XP_033693496.1	COLEC12	81	0.097783	0.19613	0.092937	0.0058604	0	0.047702	0.014942	0.13893	0.10266	0.092724	0.0789668	0.0734021	0.087314	0.0802092	0.0777245	0.609524	0.832895	0.84127	0.988277
glycoprotein integral membrane protein 1	XP_019807302.1	GINM1	37	0	0	0	0	0.15421	0.10862	0	0.20674	0.11229	0.20619	0.078805	0.043805	0.131305	0.063696	0.093914	0.13933	0.728821	0.655836	0.920968
60S ribosomal protein L12	XP_033714528.1	RPL12	18	0	0	0	0	0.71638	0	0.070504	0	0	0	0.0786884	0.119397	0.017626	0.0141008	0.143276	1	1	1	1
tetranectin	XP_033720598.1	CLEC3B	22	0	0	0.34825	0	0.25987	0.087617	0	0	0.090572	0	0.0786309	0.115956	0.022643	0.0877644	0.0694974	0.47117	0.773284	0.906329	1
Cluster of immunoglobulin superfamily member 5 isoform X3	XP_019778842.1	IGSF5	35	0	0	0	0.013926	0	0	0.16365	0.48741	0.12035	0	0.0785336	0.002321	0.192852	0.0568	0.100267	0.0546639	0.728821	1	1
ADP/ATP translocase 4	XP_004319917.1	SLC25A31	36	0	0	0	0	0	0	0	0.77792	0	0	0.077792	0	0.19448	0	0.155584	0.307434	0.728821	0.423711	0.707094
platelet glycoprotein Ib alpha chain	XP_033702487.1	GP1BA	66	0.038531	0	0.11433	0.0072095	0.26878	0.058948	0	0.054747	0	0.23377	0.0776316	0.0812998	0.0721293	0.0773262	0.0779369	0.589485	0.824473	0.832519	0.988277
S-methylmethionine--homocysteine S-methyltransferase BHMT2	XP_004313909.2	BHMT2	40	0	0.12905	0.1909	0	0.14245	0	0.030692	0.09141	0	0.19046	0.0774962	0.0770667	0.0781405	0.0824104	0.072582	1	1	0.829357	0.988277
ATP synthase subunit g, mitochondrial	XP_004314215.1	ATP5MG	11	0	0	0	0	0	0	0	0.77392	0	0	0.077392	0	0.19348	0	0.154784	0.307434	0.728821	0.423711	0.707094
epidermal growth factor receptor kinase substrate 8	XP_033722906.1	EPS8	91	0	0.30137	0.083001	0	0	0.020882	0.08759	0.080913	0.11595	0.082811	0.0772517	0.0675422	0.091816	0.0738704	0.080633	0.235196	0.728821	0.397615	0.707094
gastrotropin	XP_004311337.1	FABP6	14	0	0	0	0	0	0	0.19554	0.26059	0.31631	0	0.077244	0	0.19311	0.10237	0.052118	0.0257708	0.728821	0.607236	0.868422
adseverin	XP_019783594.1	SCIN	81	0	0	0	0	0.21838	0	0.047052	0	0	0.50686	0.0772292	0.0363967	0.138478	0.110782	0.043676	0.358572	0.772502	0.607236	0.868422
4F2 cell-surface antigen heavy chain	XP_019788173.1	SLC3A2	58	0	0.27858	0.26718	0.0081941	0	0	0.020892	0.12794	0.069487	0	0.0772273	0.0923257	0.0545797	0.0715118	0.0829428	0.825894	0.958599	1	1
ephrin type-B receptor 4	XP_033696179.1	EPHB4	108	0.047701	0.09568	0.069721	0	0.16082	0.03561	0	0.033385	0.036811	0.29106	0.0770788	0.0682553	0.090314	0.0890586	0.065099	0.66887	0.889936	0.753298	0.982006
protein FAM166A	XP_033715063.1	FAM166A	36	0	0	0	0	0	0	0	0.76889	0	0	0.076889	0	0.192222	0	0.153778	0.307434	0.728821	0.423711	0.707094
sperm acrosome membrane-associated protein 3	XP_033703883.1	SPACA3	18	0	0	0	0.027125	0	0	0	0.73976	0	0	0.0766885	0.00452083	0.18494	0	0.153377	0.760907	0.889936	0.179712	0.707094
ubiquitin carboxyl-terminal hydrolase isozyme L3 isoform X2	XP_004314893.1	UCHL3	26	0	0	0	0	0.46625	0	0	0.2992	0	0	0.076545	0.0777083	0.0748	0	0.15309	1	1	0.179712	0.707094
sequestosome-1	XP_033709571.1	SQSTM1	48	0	0	0	0.51027	0	0	0	0.24444	0	0	0.075471	0.085045	0.06111	0	0.150942	1	1	0.179712	0.707094
solute carrier family 12 member 3	XP_033701013.1	SLC12A3	114	0	0	0.67048	0.0084894	0	0	0.01067	0.064466	0	0	0.0754105	0.113162	0.018784	0.13623	0.0145911	0.718632	0.889936	0.906329	1
testis-specific H1 histone	XP_004327420.1	H1-7	30	0	0	0	0	0	0	0	0.7502	0	0	0.07502	0	0.18755	0	0.15004	0.307434	0.728821	0.423711	0.707094
alpha-endosulfine isoform X1	XP_019775421.1	ENSA	14	0	0	0	0	0.41272	0	0.33551	0	0	0	0.074823	0.0687867	0.0838775	0.067102	0.082544	1	1	1	1
puromycin-sensitive aminopeptidase isoform X1	XP_033704199.1	NPEPPS	109	0	0	0	0.033508	0.39652	0	0.072123	0.13894	0.036619	0.069204	0.0746914	0.0716713	0.0792215	0.0355892	0.113794	0.0989879	0.728821	0.829357	0.988277
clathrin light chain A isoform X1	XP_004320761.1	CLTA	23	0	0	0	0.020783	0.24594	0	0.18265	0	0.29547	0	0.0744843	0.0444538	0.11953	0.095624	0.0533446	0.548186	0.779736	0.906329	1
40S ribosomal protein S26	XP_004316073.1	RPS26	13	0	0	0	0	0.45339	0	0	0.29094	0	0	0.074433	0.075565	0.072735	0	0.148866	1	1	0.179712	0.707094
neuropilin-2 isoform X1	XP_019794627.1	NRP2	104	0	0.20517	0.072412	0	0.10976	0.037005	0.075543	0.070432	0.10024	0.072246	0.0742808	0.0707245	0.0796152	0.0640882	0.0844734	0.748381	0.889936	1	1
T-complex protein 1 subunit theta	XP_004321370.1	CCT8	60	0	0	0	0.066466	0.3014	0	0	0.34074	0.033158	0	0.0741764	0.061311	0.0934745	0.0066316	0.141721	0.718632	0.889936	0.157939	0.707094
cytochrome c oxidase subunit 4 isoform 1, mitochondrial	XP_004310867.1	COX4I1	20	0	0	0	0	0	0	0.063882	0.67426	0	0	0.0738142	0	0.184535	0.0127764	0.134852	0.0942099	0.728821	1	1
cell adhesion molecule 4	XP_033701800.1	CADM4	43	0	0.12053	0.1783	0	0.27634	0	0.05954	0	0.096314	0	0.0731024	0.0958617	0.0389635	0.0668308	0.079374	0.569646	0.804051	1	1
inositol monophosphatase 1	XP_004315673.1	IMPA1	30	0	0	0	0.15655	0	0	0	0.57263	0	0	0.072918	0.0260917	0.143157	0	0.145836	0.760907	0.889936	0.179712	0.707094
arylsulfatase B	XP_033708857.1	ARSB	60	0	0.17677	0.12725	0.06632	0.094957	0	0.042042	0.060935	0.033096	0.12696	0.072833	0.0775495	0.0657582	0.0658696	0.0797964	0.748381	0.889936	0.753298	0.982006
Cluster of creatine kinase U-type, mitochondrial isoform X1	XP_033707490.1	CKMT1B	47	0	0	0	0.15336	0	0	0.083972	0.44803	0.042247	0	0.0727609	0.02556	0.143562	0.0252438	0.120278	0.149541	0.728821	0.724082	0.95473
protein FAM151A	XP_033723264.1	FAM151A	64	0	0.16437	0.24315	0	0.088458	0	0.082289	0	0.030831	0.11827	0.0727368	0.082663	0.0578475	0.094908	0.0505656	1	1	0.450644	0.719936
phosphoinositide-3-kinase-interacting protein 1 isoform X1	XP_019805677.1	PIK3IP1	28	0	0.18345	0	0	0.20251	0	0	0	0.070581	0.27076	0.0727301	0.0643267	0.0853353	0.0682682	0.077192	0.718632	0.889936	1	1
limbic system-associated membrane protein	XP_033711707.1	LSAMP	37	0	0.13843	0	0	0	0	0	0.20478	0.17431	0.20431	0.072183	0.0230717	0.14585	0.075724	0.068642	0.0546639	0.728821	1	1
insulin-like growth factor-binding protein 4	XP_033703239.1	IGFBP4	28	0	0	0	0	0	0.06911	0	0	0.071441	0.58062	0.0721171	0.0115183	0.163015	0.130412	0.013822	0.23784	0.728821	0.440686	0.707094
roundabout homolog 4 isoform X2	XP_019797258.1	ROBO4	107	0.023842	0.097104	0	0.0044609	0.16325	0.07452	0.087292	0.068784	0.056898	0.14332	0.0719471	0.0605295	0.0890735	0.0622704	0.0816238	0.609524	0.832895	0.547619	0.815452
thioredoxin-related transmembrane protein 4	XP_033696957.1	TMX4	39	0	0	0	0.4765	0.14702	0	0	0.094342	0	0	0.0717862	0.10392	0.0235855	0	0.143572	0.693974	0.889936	0.0720057	0.707094
Cluster of 45 kDa calcium-binding protein isoform X1	XP_033702095.1	SDF4	41	0	0	0	0.024421	0.28899	0	0	0.18545	0.21828	0	0.0717141	0.0522352	0.100933	0.043656	0.0997722	0.718632	0.889936	0.346522	0.707094
60S ribosomal protein L29	XP_033720971.1	RPL29	18	0	0	0	0	0.32512	0	0.07005	0.20863	0.11331	0	0.071711	0.0541867	0.0979975	0.036672	0.10675	0.229766	0.728821	0.724082	0.95473
complement factor H isoform X1	XP_033706430.1	CFH	139	0	0.11227	0.054087	0.0034106	0.35053	0.041784	0.0086959	0	0.089482	0.053964	0.0714223	0.0936803	0.0380355	0.0412458	0.101599	0.66887	0.889936	0.916563	1
alkaline phosphatase, tissue-nonspecific isozyme	XP_033697674.1	ALPL	57	0	0.18388	0	0.081667	0.098675	0	0.11915	0.063321	0.034391	0.13193	0.0713014	0.0607037	0.087198	0.0570942	0.0855086	0.45	0.773284	0.672336	0.920968
40S ribosomal protein S16 isoform X1	XP_004319946.1	RPS16	17	0	0	0	0	0.33593	0	0.15882	0.21557	0	0	0.071032	0.0559883	0.0935975	0.031764	0.1103	0.511966	0.773284	0.440686	0.707094
stanniocalcin-1	XP_004329081.3	STC1	27	0	0.40202	0	0.05972	0	0	0	0	0.24631	0	0.070805	0.0769567	0.0615775	0.049262	0.092348	0.895652	1	0.607236	0.868422
tumor necrosis factor receptor superfamily member 16	XP_033704022.1	NGFR	45	0	0	0	0	0	0	0.70628	0	0	0	0.070628	0	0.17657	0.141256	0	0.307434	0.728821	0.423711	0.707094
glucosidase 2 subunit beta isoform X1	XP_033710125.1	PRKCSH	60	0	0	0	0.21587	0	0	0.020421	0.33932	0	0.12672	0.0702331	0.0359783	0.121615	0.0294282	0.111038	0.149541	0.728821	0.724082	0.95473
Cluster of peptidyl-prolyl cis-trans isomerase FKBP4	XP_033723090.1	FKBP4	51	0	0	0	0.041218	0.11082	0	0.049286	0.313	0.038625	0.14818	0.0701129	0.0253397	0.137273	0.0472182	0.0930076	0.0615184	0.728821	0.829357	0.988277
Cluster of tax1-binding protein 1 isoform X1	XP_019781882.1	TAX1BP1	97	0	0	0	0.53891	0	0	0	0.15952	0	0	0.069843	0.0898183	0.03988	0	0.139686	1	1	0.179712	0.707094
angiopoietin-related protein 2	XP_019804762.1	ANGPTL2	57	0	0.090096	0.13328	0	0.099454	0.10649	0.021428	0	0.11008	0.13297	0.0693798	0.0715533	0.0661195	0.0795516	0.059208	0.914062	1	0.290347	0.707094
ras GTPase-activating-like protein IQGAP1	XP_019801273.1	IQGAP1	189	0	0.054408	0.080487	0	0.25305	0	0.019578	0.14085	0.065005	0.080303	0.0693681	0.0646575	0.076434	0.0490746	0.0896616	0.45	0.773284	1	1
parathymosin	XP_033722998.1	PTMS	11	0	0	0	0	0	0	0	0	0	0.69305	0.069305	0	0.173263	0.13861	0	0.307434	0.728821	0.423711	0.707094
dihydropyrimidinase	XP_019797665.2	DPYS	57	0	0.090453	0	0	0.099848	0.033665	0.044268	0	0	0.42408	0.0692314	0.0373277	0.117087	0.0936696	0.0447932	0.909464	1	0.823664	0.988277
muellerian-inhibiting factor	XP_033710740.1	AMH	61	0	0.084588	0	0.11231	0	0	0	0.49384	0	0	0.0690738	0.0328163	0.12346	0	0.138148	1	1	0.0720057	0.707094
Cluster of guanine nucleotide-binding protein subunit alpha-11	XP_033710616.1	GNA11	42	0	0.25452	0.37651	0.011424	0	0	0	0	0.047119	0	0.0689573	0.107076	0.0117798	0.0847258	0.0531888	0.47117	0.773284	0.906329	1
retinoic acid-induced protein 3	XP_004311548.1	GPRC5A	40	0	0.12868	0.19036	0	0	0.047893	0.030605	0	0.29169	0	0.0689228	0.0611555	0.0805737	0.102531	0.0353146	1	1	0.503812	0.779851
ATP synthase subunit O, mitochondrial	XP_004326369.1	ATP5PO	23	0	0	0	0	0	0	0.053249	0.54703	0.086137	0	0.0686416	0	0.171604	0.0278772	0.109406	0.0257708	0.728821	0.79717	0.988277
dynein light chain Tctex-type 1 isoform X1	XP_004319678.1	DYNLT1	13	0	0	0	0	0	0	0	0.68557	0	0	0.068557	0	0.171393	0	0.137114	0.307434	0.728821	0.423711	0.707094
sepiapterin reductase	XP_019798784.2	SPR	29	0	0	0	0.016776	0.19852	0.066934	0.20288	0.12739	0.069192	0	0.0681692	0.0470383	0.0998655	0.0544144	0.081924	0.271396	0.728821	0.590014	0.868422
calpain small subunit 1	XP_033700879.1	CAPNS1	28	0	0.39005	0	0.017182	0.20332	0	0	0	0.070865	0	0.0681417	0.101759	0.0177162	0.014173	0.12211	0.47117	0.773284	0.239317	0.707094
V-type proton ATPase subunit B, kidney isoform	XP_033694249.1	ATP6V1B1	57	0	0.28733	0	0	0.20546	0	0.021513	0.13185	0.0348	0	0.0680953	0.0821317	0.0470407	0.0112626	0.124928	0.732995	0.889936	0.265205	0.707094
calpain-1 catalytic subunit isoform X1	XP_033716919.1	CAPN1	83	0	0	0	0.017962	0.36858	0	0.014679	0.089164	0.18721	0	0.0677595	0.0644237	0.0727633	0.0403778	0.0951412	0.42603	0.773284	0.503812	0.779851
CD177 antigen	XP_033699920.1	CD177	48	0.052963	0.10623	0	0	0.11727	0.081757	0.025266	0	0.13112	0.15679	0.0671396	0.0597033	0.078294	0.0732278	0.0610514	0.589485	0.824473	0.672336	0.920968
Cluster of GTPase NRas	XP_004321496.1	NRAS	21	0	0.53261	0	0.080043	0	0	0.058711	0	0	0	0.0671364	0.102109	0.0146777	0.0117422	0.122531	0.693974	0.889936	0.440686	0.707094
protein MAL2 isoform X1	XP_019787648.1	MAL2	22	0	0	0	0	0.26394	0.088991	0.056869	0.16937	0.091993	0	0.0671163	0.0588218	0.079558	0.0297724	0.10446	0.42603	0.773284	0.372748	0.707094
hemicentin-2-like	XP_033715233.1	HMCN2	145	0.036179	0.1101	0	0	0.080105	0.040978	0.0625751	0.077992	0.04236	0.21917	0.0669459	0.0445603	0.100524	0.0720568	0.061835	0.239526	0.728821	0.753298	0.982006
macrophage migration inhibitory factor	XP_033693224.1	MIF	12	0	0.43405	0	0	0	0	0.23507	0	0	0	0.066912	0.0723417	0.0587675	0.047014	0.08681	1	1	1	1
cytochrome b-c1 complex subunit 1, mitochondrial isoform X1	XP_033720784.1	UQCRC1	60	0	0	0	0	0	0	0.54527	0.12354	0	0	0.066881	0	0.167203	0.109054	0.024708	0.0942099	0.728821	1	1
carbonic anhydrase 1	XP_004330691.1	CA1	29	0.42333	0	0	0.01671	0	0.22376	0	0	0	0	0.06638	0.110633	0	0.084666	0.048094	0.149101	0.728821	0.79717	0.988277
FXYD domain-containing ion transport regulator 5 isoform X4	XP_033700895.1	FXYD5	20	0	0	0	0	0.28319	0	0	0	0	0.37864	0.066183	0.0471983	0.09466	0.075728	0.056638	0.760907	0.889936	1	1
non-histone chromosomal protein HMG-17	XP_019793971.1	HMGN2	9	0	0	0	0	0	0	0.13685	0	0.52404	0	0.066089	0	0.165222	0.132178	0	0.0942099	0.728821	0.179712	0.707094
macrophage colony-stimulating factor 1 isoform X1	XP_033718132.1	CSF1	62	0.04118	0.16955	0	0.015816	0.091178	0.097174	0	0.05851	0.065233	0.12191	0.0660551	0.0691497	0.0614133	0.0456646	0.0864456	1	1	0.294802	0.707094
proteasome subunit beta type-6	XP_033704286.1	PSMB6	26	0	0	0	0	0.2251	0	0.048499	0.3077	0.078453	0	0.0659752	0.0375167	0.108663	0.0253904	0.10656	0.149541	0.728821	0.724082	0.95473
solute carrier family 2, facilitated glucose transporter member 3 isoform X1	XP_033722950.1	SLC2A3	54	0	0	0	0.18699	0	0	0	0.46998	0	0	0.065697	0.031165	0.117495	0	0.131394	0.760907	0.889936	0.179712	0.707094
V-type proton ATPase catalytic subunit A	XP_019778249.1	ATP6V1A	68	0	0.23514	0	0.047162	0.16898	0	0.036408	0.10844	0.058895	0	0.0655025	0.0752137	0.0509358	0.0190606	0.111944	1	1	0.105998	0.707094
meprin A subunit alpha	XP_019805244.1	MEP1A	85	0	0.060175	0.18145	0.011442	0	0.09488	0.029174	0	0	0.27681	0.0653931	0.0579912	0.076496	0.0974868	0.0332994	0.912421	1	0.66643	0.920968
60S ribosomal protein L23a	XP_019782582.1	RPL23A	18	0	0	0	0	0.32723	0	0	0.20998	0.11405	0	0.065126	0.0545383	0.0810075	0.02281	0.107442	0.511966	0.773284	0.440686	0.707094
histidine triad nucleotide-binding protein 1	XP_004318176.1	HINT1	14	0	0	0	0.29773	0	0	0.35306	0	0	0	0.065079	0.0496217	0.088265	0.070612	0.059546	0.760907	0.889936	1	1
ubiquitin-conjugating enzyme E2 variant 1 isoform X1	XP_004319995.1	UBE2V1	16	0	0	0	0.29846	0.35232	0	0	0	0	0	0.065078	0.108463	0	0	0.130156	0.286869	0.728821	0.179712	0.707094
Cluster of ADP/ATP translocase 1	XP_004316486.1	SLC25A4	33	0	0	0	0	0	0	0.078698	0.36954	0.20071	0	0.0648948	0	0.162237	0.0558816	0.073908	0.0257708	0.728821	0.79717	0.988277
heat shock 70 kDa protein 4 isoform X1	XP_019779978.1	HSPA4	94	0	0	0	0.030936	0.2516	0	0	0.16146	0.042357	0.16249	0.0648843	0.0470893	0.0915767	0.0409694	0.0887992	0.306103	0.728821	0.655836	0.920968
alpha-crystallin B chain	XP_004324786.3	CRYAB	20	0	0.26093	0.386	0	0	0	0	0	0	0	0.064693	0.107822	0	0.0772	0.052186	0.286869	0.728821	1	1
fructose-bisphosphate aldolase C	XP_004314068.1	ALDOC	39	0	0.13089	0.19363	0.039777	0.14449	0	0.031132	0	0.10493	0	0.0644849	0.0847978	0.0340155	0.0659384	0.0630314	0.322239	0.762935	1	1
CD82 antigen	XP_033716391.1	CD82	30	0	0.1757	0.25991	0.016389	0	0	0	0.12446	0.067596	0	0.0644055	0.0753332	0.048014	0.0655012	0.0633098	0.909464	1	0.823664	0.988277
actin-related protein T2	XP_033700686.1	ACTRT2	42	0	0	0	0	0	0	0	0.64385	0	0	0.064385	0	0.160963	0	0.12877	0.307434	0.728821	0.423711	0.707094
proton-coupled amino acid transporter 2 isoform X2	XP_019780320.1	SLC36A2	57	0	0.090096	0.13328	0.0084043	0	0.033532	0.068053	0	0.034663	0.2736	0.0641628	0.0442187	0.094079	0.101919	0.0264065	0.589485	0.824473	0.204501	0.707094
Cluster of ferritin heavy chain	XP_019788117.1	FTH1	21	0	0	0	0.20548	0	0	0.058711	0.37728	0	0	0.0641471	0.0342467	0.108998	0.0117422	0.116552	0.358572	0.772502	0.440686	0.707094
ras-related protein Rab-18	XP_004328124.1	RAB18	23	0	0	0	0.29512	0	0	0	0.34527	0	0	0.064039	0.0491867	0.0863175	0	0.128078	0.760907	0.889936	0.179712	0.707094
40S ribosomal protein S23	XP_004325228.1	RPS23	16	0	0	0	0.0313	0.3704	0	0	0.23769	0	0	0.063939	0.06695	0.0594225	0	0.127878	0.895652	1	0.0720057	0.707094
gastricsin	XP_033720163.1	PGC	43	0.060091	0	0.1783	0.011243	0	0.3872	0	0	0	0	0.0636834	0.106139	0	0.0476782	0.0796886	0.0716333	0.728821	1	1
acetyl-CoA acetyltransferase, mitochondrial	XP_004317152.1	ACAT1	45	0	0	0	0	0	0	0.027094	0.46659	0.14128	0	0.0634964	0	0.158741	0.0336748	0.093318	0.0257708	0.728821	0.79717	0.988277
LOW QUALITY PROTEIN: mesencephalic astrocyte-derived neurotrophic factor	XP_004329187.2	MANF	28	0	0	0	0.35935	0	0	0	0.27512	0	0	0.063447	0.0598917	0.06878	0	0.126894	1	1	0.179712	0.707094
spondin-2	XP_033712369.1	SPON2	35	0	0	0	0	0.16214	0.11446	0.034936	0.10405	0	0.2168	0.0632386	0.0461	0.0889465	0.0503472	0.07613	0.42603	0.773284	0.655836	0.920968
Cluster of EF-hand domain-containing protein D2	XP_033698816.1	EFHD2	27	0	0	0	0	0	0	0.47234	0	0.15885	0	0.063119	0	0.157797	0.126238	0	0.0942099	0.728821	0.179712	0.707094
acrosin	XP_033721502.1	ACR	45	0	0	0	0.034624	0	0	0	0.58816	0	0	0.0622784	0.00577067	0.14704	0	0.124557	0.760907	0.889936	0.179712	0.707094
angiopoietin-2 isoform X1	XP_019777071.1	ANGPT2	57	0	0.50537	0	0.017292	0	0	0	0.06382	0.034663	0	0.0621145	0.0871103	0.0246208	0.0069326	0.117296	0.718632	0.889936	0.239317	0.707094
heterogeneous nuclear ribonucleoprotein H3 isoform X4	XP_019791759.1	HNRNPH3	22	0	0	0	0	0.25854	0	0	0.35662	0	0	0.061516	0.04309	0.089155	0	0.123032	0.760907	0.889936	0.179712	0.707094
40S ribosomal protein S8	XP_004323505.1	RPS8	24	0	0	0	0	0	0	0.10953	0.32622	0.17718	0	0.061293	0	0.153232	0.057342	0.065244	0.0257708	0.728821	0.79717	0.988277
neuronal membrane glycoprotein M6-a isoform X1	XP_019777177.1	GPM6A	30	0	0	0	0.016202	0	0	0.04131	0.41155	0.14106	0	0.0610122	0.00270033	0.14848	0.036474	0.0855504	0.0546639	0.728821	1	1
T-complex protein 1 subunit alpha	XP_019807101.1	TCP1	60	0	0	0	0.089059	0.29726	0	0	0.19076	0.032726	0	0.0609805	0.0643865	0.0558715	0.0065452	0.115416	0.904407	1	0.157939	0.707094
phospholipid transfer protein isoform X1	XP_033695627.1	PLTP	59	0	0.48819	0	0.11929	0	0	0	0	0	0	0.060748	0.101247	0	0	0.121496	0.286869	0.728821	0.179712	0.707094
epididymal-specific lipocalin-6	XP_033715186.1	LCN6	20	0	0	0	0.20074	0	0	0	0.40544	0	0	0.060618	0.0334567	0.10136	0	0.121236	0.760907	0.889936	0.179712	0.707094
cell adhesion molecule 1 isoform X1	XP_019797414.1	CADM1	50	0.051408	0.10312	0	0	0.11383	0.038377	0.050664	0.073043	0.17506	0	0.0605502	0.0511225	0.0746918	0.0554264	0.065674	0.746128	0.889936	0.672336	0.920968
START domain-containing protein 10 isoform X2	XP_033718254.1	STARD10	33	0	0	0	0.030645	0.17269	0	0	0.11082	0.06019	0.2309	0.0605245	0.0338892	0.100477	0.058218	0.062831	0.210985	0.728821	0.823664	0.988277
serine protease inhibitor Kazal-type 5 isoform X1	XP_019780218.1	SPINK5	89	0	0	0	0	0.12883	0.021328	0	0	0	0.45499	0.0605148	0.0250263	0.113748	0.090998	0.0300316	1	1	0.79717	0.988277
NADH dehydrogenase	XP_004319374.1	NDUFC2	14	0	0	0	0	0	0	0	0.6038	0	0	0.06038	0	0.15095	0	0.12076	0.307434	0.728821	0.423711	0.707094
aconitate hydratase, mitochondrial isoform X1	XP_033721834.1	ACO2	86	0	0	0	0	0	0	0.014218	0.5657	0.023	0	0.0602918	0	0.150729	0.0074436	0.11314	0.0257708	0.728821	0.79717	0.988277
arrestin domain-containing protein 1 isoform X1	XP_033715111.1	ARRDC1	46	0	0.23018	0.16442	0	0	0	0	0	0.042761	0.16404	0.0601401	0.0657667	0.0517002	0.0742442	0.046036	1	1	0.480177	0.755325
T-complex protein 1 subunit eta	XP_004311627.1	CCT7	59	0	0	0	0.059338	0.19589	0	0	0.34146	0	0	0.0596688	0.042538	0.085365	0	0.119338	1	1	0.0720057	0.707094
tubulin-folding cofactor B	XP_033700885.1	TBCB	27	0	0	0	0	0.44377	0	0.15226	0	0	0	0.059603	0.0739617	0.038065	0.030452	0.088754	1	1	1	1
Golgi integral membrane protein 4 isoform X1	XP_019801691.1	GOLIM4	89	0.02857	0.11671	0	0.0053455	0.063257	0.14026	0	0	0.068591	0.17225	0.0594983	0.0590237	0.0602102	0.0538822	0.0651145	0.914062	1	0.832519	0.988277
microtubule-associated protein RP/EB family member 1	XP_019806383.1	MAPRE1	30	0	0	0	0.016141	0.19101	0	0.041154	0.12257	0.22259	0	0.0593465	0.0345252	0.0965785	0.0527488	0.0659442	0.210985	0.728821	0.823664	0.988277
alpha-N-acetylgalactosaminidase isoform X1	XP_033721813.1	NAGA	47	0	0.11061	0.3388	0.021364	0.1221	0	0	0	0	0	0.0592874	0.0988123	0	0.06776	0.0508148	0.0716333	0.728821	0.480177	0.755325
protein S100-A6	XP_004328431.1	S100A6	10	0	0	0	0	0.5908	0	0	0	0	0	0.05908	0.0984667	0	0	0.11816	0.540291	0.773284	0.423711	0.707094
olfactomedin-4	XP_019791972.2	OLFM4	57	0	0.39353	0	0	0.09965	0.033598	0	0.063946	0	0	0.0590724	0.0877963	0.0159865	0	0.118145	0.47117	0.773284	0.0253699	0.707094
CMRF35-like molecule 9	XP_033703826.1	CD300LG	31	0	0	0	0	0	0.062969	0	0	0	0.5264	0.0589369	0.0104948	0.1316	0.10528	0.0125938	0.760907	0.889936	1	1
fibrillin-1	XP_033707539.1	FBN1	312	0	0.032737	0	0	0	0	0.0038729	0.02319	0.0062649	0.52293	0.0588995	0.00545617	0.139064	0.106614	0.0111854	0.0532177	0.728821	0.823664	0.988277
glutathione S-transferase omega-1 isoform X2	XP_033697528.1	GSTO1	28	0.094105	0	0	0.037337	0	0	0.044894	0.13371	0	0.27859	0.0588636	0.021907	0.114298	0.0835178	0.0342094	0.13933	0.728821	0.503812	0.779851
axonemal dynein light intermediate polypeptide 1	XP_004326558.2	DNALI1	30	0	0	0	0	0	0	0	0.58802	0	0	0.058802	0	0.147005	0	0.117604	0.307434	0.728821	0.423711	0.707094
proteasome activator complex subunit 3 isoform X1	XP_033703835.1	PSME3	30	0	0	0	0	0	0	0	0.58802	0	0	0.058802	0	0.147005	0	0.117604	0.307434	0.728821	0.423711	0.707094
vinculin isoform X1	XP_019791562.1	VCL	117	0	0.08871	0	0.021575	0.20139	0	0.079222	0.030986	0.034129	0.13093	0.0586942	0.0519458	0.0688167	0.0488562	0.0685322	0.331425	0.772502	0.832519	0.988277
twinfilin-1	XP_019790148.1	TWF1	40	0	0	0	0	0.45932	0	0.030434	0.090642	0	0	0.0580396	0.0765533	0.030269	0.0060868	0.109992	0.511966	0.773284	0.440686	0.707094
leucine-rich repeat-containing protein 19	XP_004315079.1	LRRC19	43	0.060091	0	0	0.011243	0	0	0.05954	0.17733	0.2704	0	0.0578604	0.011889	0.126817	0.0780062	0.0377146	0.13933	0.728821	0.503812	0.779851
ras-related protein Rab-5B isoform X1	XP_019773860.1	RAB5B	29	0	0.18055	0	0	0.19931	0	0	0.1279	0.069465	0	0.0577225	0.06331	0.0493413	0.013893	0.101552	1	1	0.157939	0.707094
neuroblast differentiation-associated protein AHNAK isoform X1	XP_033716713.1	AHNAK	621	0	0	0	0	0.10197	0	0.17521	0.096441	0.16717	0.036412	0.0577203	0.016995	0.118808	0.0757584	0.0396822	0.0307278	0.728821	0.503812	0.779851
stress-70 protein, mitochondrial	XP_033709119.1	HSPA9	74	0	0	0	0	0	0	0.090195	0.4601	0.026706	0	0.0577001	0	0.14425	0.0233802	0.09202	0.0257708	0.728821	0.79717	0.988277
kinesin-like protein KIF12	XP_033715218.1	KIF12	57	0	0.090632	0	0	0	0	0.021556	0.13212	0.19572	0.13377	0.0573798	0.0151053	0.120791	0.0702092	0.0445504	0.0169399	0.728821	0.503812	0.779851
60S ribosomal protein L8	XP_033698542.1	RPL8	28	0	0	0	0	0.20498	0	0.093564	0	0	0.27406	0.0572604	0.0341633	0.091906	0.0735248	0.040996	0.358572	0.772502	0.607236	0.868422
cation-independent mannose-6-phosphate receptor	XP_033723827.1	IGF2R	274	0.0092651	0.13481	0.055309	0.0052626	0.12679	0.028162	0.017997	0.081365	0.051866	0.055182	0.0566009	0.0599331	0.0516025	0.0379238	0.0752779	1	1	0.420635	0.707094
60S ribosomal protein L6	XP_004318921.1	RPL6	32	0	0	0	0	0.37198	0	0.080146	0.11354	0	0	0.0565666	0.0619967	0.0484215	0.0160292	0.097104	0.511966	0.773284	0.440686	0.707094
non-histone chromosomal protein HMG-14	XP_033711977.1	HMGN1	11	0	0	0	0	0	0	0.11898	0	0.4464	0	0.056538	0	0.141345	0.113076	0	0.0942099	0.728821	0.179712	0.707094
nuclear ubiquitous casein and cyclin-dependent kinase substrate 1 isoform X1	XP_004313208.1	NUCKS1	27	0	0	0	0	0.44573	0	0.045268	0	0.073226	0	0.0564224	0.0742883	0.0296235	0.0236988	0.089146	0.511966	0.773284	0.79717	0.988277
complement component C7 isoform X1	XP_004320531.1	C7	93	0	0	0.16526	0.0051206	0.12331	0.041577	0	0.038885	0.021119	0.16488	0.0560152	0.0558779	0.056221	0.0702518	0.0417785	1	1	1	1
sorcin	XP_004323208.1	SRI	22	0	0.24164	0	0.048558	0.26673	0	0	0	0	0	0.0556928	0.0928213	0	0	0.111386	0.149101	0.728821	0.0720057	0.707094
myotrophin isoform X1	XP_019806277.1	MTPN	13	0	0	0	0	0.45749	0	0.09857	0	0	0	0.055606	0.0762483	0.0246425	0.019714	0.091498	1	1	1	1
protein amnionless isoform X3	XP_033706472.1	AMN	44	0	0	0.17372	0	0	0	0.12492	0.083185	0	0.17332	0.0555145	0.0289533	0.0953563	0.094392	0.016637	0.229766	0.728821	0.157939	0.707094
ras-related protein Rab-5A isoform X1	XP_033711162.1	RAB5A	24	0	0	0	0.10142	0.24357	0	0.052478	0.1563	0	0	0.0553768	0.0574983	0.0521945	0.0104956	0.100258	0.904407	1	0.157939	0.707094
rho-related GTP-binding protein RhoG	XP_004316498.1	RHOG	21	0	0.52954	0	0.022903	0	0	0	0	0	0	0.0552443	0.0920738	0	0	0.110489	0.286869	0.728821	0.179712	0.707094
filamin-A isoform X1	XP_033705701.1	FLNA	281	0.018157	0.054945	0.026783	0.0033973	0.081338	0.020449	0.055087	0.079207	0.073393	0.13673	0.0549486	0.0341782	0.0861042	0.06203	0.0478673	0.0666667	0.728821	0.84127	0.988277
testis-expressed protein 43	XP_004320504.2	TEX43	15	0	0	0	0	0	0	0	0.54831	0	0	0.054831	0	0.137077	0	0.109662	0.307434	0.728821	0.423711	0.707094
leucine-rich repeat-containing protein 15	XP_004313914.1	LRRC15	63	0.040448	0	0	0	0	0.030196	0.039592	0.05747	0.1349	0.24569	0.0548296	0.011774	0.119413	0.092126	0.0175332	0.0209052	0.728821	0.161238	0.707094
A-kinase anchor protein 13 isoform X1	XP_019801257.2	AKAP13	306	0	0.24196	0	0.0046764	0	0.04709	0.10254	0	0.15114	0	0.0547406	0.0489544	0.06342	0.050736	0.0587453	0.909464	1	0.823664	0.988277
proteasome subunit alpha type-1	XP_019804012.1	PSMA1	30	0	0	0	0	0.19394	0	0.088261	0.26287	0	0	0.0545071	0.0323233	0.0877827	0.0176522	0.091362	0.358572	0.772502	0.440686	0.707094
glutamine synthetase isoform X1	XP_019773985.1	GLUL	43	0	0	0	0.050142	0	0	0	0.49484	0	0	0.0544982	0.008357	0.12371	0	0.108996	0.760907	0.889936	0.179712	0.707094
Cluster of thioredoxin-like protein 1 isoform X1	XP_004316215.1	TXNL1	32	0	0	0	0	0.17694	0	0	0	0.12965	0.23657	0.054316	0.02949	0.091555	0.073244	0.035388	0.358572	0.772502	0.607236	0.868422
Cluster of EH domain-containing protein 1	XP_019802607.2	EHD1	61	0	0.36676	0	0.016207	0.092858	0	0	0	0.066845	0	0.054267	0.0793042	0.0167113	0.013369	0.095165	0.47117	0.773284	0.239317	0.707094
dolichyl-diphosphooligosaccharide--protein glycosyltransferase subunit 1	XP_004316928.2	RPN1	70	0	0	0	0.22909	0	0	0	0.28514	0.028207	0	0.0542437	0.0381817	0.0783367	0.0056414	0.102846	0.358572	0.772502	0.440686	0.707094
citrate synthase, mitochondrial	XP_019773878.2	CS	51	0	0	0	0	0	0	0	0.49865	0.038456	0	0.0537106	0	0.134276	0.0076912	0.09973	0.0942099	0.728821	1	1
succinyl-CoA:3-ketoacid coenzyme A transferase 1, mitochondrial isoform X1	XP_019785650.1	OXCT1	57	0	0	0	0	0	0	0	0.53664	0	0	0.053664	0	0.13416	0	0.107328	0.307434	0.728821	0.423711	0.707094
alpha-N-acetylglucosaminidase	XP_004319191.3	NAGLU	82	0	0.19364	0.0918	0.061165	0.068502	0	0.046055	0	0.0745	0	0.0535662	0.0691845	0.0301387	0.042471	0.0646614	0.441361	0.773284	1	1
mannan-binding lectin serine protease 2	XP_033696395.1	MASP2	52	0	0	0	0	0	0	0	0.069887	0	0.46494	0.0534827	0	0.133707	0.092988	0.0139774	0.0942099	0.728821	1	1
cytochrome b-c1 complex subunit 9	XP_004313187.1	UQCR10	7	0	0	0	0	0	0	0	0.53418	0	0	0.053418	0	0.133545	0	0.106836	0.307434	0.728821	0.423711	0.707094
sodium/glucose cotransporter 5 isoform X1	XP_033702493.1	SLC5A10	61	0	0.084745	0.12536	0	0.093548	0.03154	0.13852	0.06003	0	0	0.0533743	0.0558655	0.0496375	0.052776	0.0539726	0.912421	1	0.914184	1
cochlin	XP_019779653.1	COCH	60	0	0	0	0	0	0	0.531	0	0	0	0.0531	0	0.13275	0.1062	0	0.307434	0.728821	0.423711	0.707094
NADH dehydrogenase	XP_004325127.1	NDUFA8	24	0	0	0	0	0	0	0.11177	0.3329	0.084482	0	0.0529152	0	0.132288	0.0392504	0.06658	0.0257708	0.728821	0.79717	0.988277
actin-related protein 2/3 complex subunit 5	XP_004323742.1	ARPC5	16	0	0	0	0	0.3573	0	0.16988	0	0	0	0.052718	0.05955	0.04247	0.033976	0.07146	1	1	1	1
frizzled-4	XP_004312964.1	FZD4	60	0	0	0	0	0	0	0.52704	0	0	0	0.052704	0	0.13176	0.105408	0	0.307434	0.728821	0.423711	0.707094
Cluster of protein NDRG2 isoform X1	XP_033707279.1	NDRG2	39	0	0	0	0	0.30105	0	0.031132	0	0	0.19319	0.0525372	0.050175	0.0560805	0.0448644	0.06021	0.511966	0.773284	0.79717	0.988277
protein-L-isoaspartate(D-aspartate) O-methyltransferase isoform X1	XP_004316028.1	PCMT1	30	0	0	0	0.31415	0	0	0.085828	0.12119	0	0	0.0521168	0.0523583	0.0517545	0.0171656	0.087068	0.511966	0.773284	0.440686	0.707094
elongation factor 2	XP_033710588.1	EEF2	95	0	0.053542	0	0.026739	0.12023	0	0.053609	0.037927	0.063935	0.16075	0.0516732	0.0334185	0.0790553	0.0556588	0.0476876	0.105502	0.728821	0.832519	0.988277
spermatogenesis-associated protein 19, mitochondrial	XP_033717534.1	SPATA19	18	0	0	0	0.060115	0	0	0	0.45649	0	0	0.0516605	0.0100192	0.114123	0	0.103321	0.760907	0.889936	0.179712	0.707094
high mobility group nucleosome-binding domain-containing protein 4 isoform X2	XP_033719513.1	HMGN4	10	0	0	0	0	0	0	0	0	0.51658	0	0.051658	0	0.129145	0.103316	0	0.307434	0.728821	0.423711	0.707094
ephrin type-B receptor 3 isoform X1	XP_033711482.1	EPHB3	111	0	0.14192	0.067967	0	0.050717	0	0.010927	0.032546	0.073879	0.13761	0.0515566	0.043434	0.0637405	0.0580766	0.0450366	0.45	0.773284	0.672336	0.920968
growth factor receptor-bound protein 2	XP_033704463.1	GRB2	25	0	0.20668	0	0	0.22815	0	0	0	0.079517	0	0.0514347	0.0724717	0.0198793	0.0159034	0.086966	0.693974	0.889936	0.440686	0.707094
sphingomyelin phosphodiesterase isoform X1	XP_004326339.1	SMPD1	69	0	0.15106	0.22346	0.02954	0.081454	0	0	0	0.028389	0	0.0513903	0.080919	0.00709725	0.0503698	0.0524108	0.13933	0.728821	0.655836	0.920968
dickkopf-related protein 3	XP_019803761.1	DKK3	38	0	0	0	0	0	0.049859	0	0	0.051541	0.41236	0.051376	0.00830983	0.115975	0.0927802	0.0099718	0.23784	0.728821	0.440686	0.707094
fibulin-7	XP_019786610.2	FBLN7	61	0	0.084121	0	0	0.092858	0.099059	0.020007	0.059588	0.032364	0.12416	0.0512157	0.0460063	0.0590298	0.0353062	0.0671252	0.589485	0.824473	0.397615	0.707094
dihydrolipoyllysine-residue acetyltransferase component of pyruvate dehydrogenase complex, mitochondrial	XP_019797454.1	DLAT	69	0	0	0	0	0	0	0.01755	0.494	0	0	0.051155	0	0.127887	0.00351	0.0988	0.0942099	0.728821	1	1
guanine nucleotide-binding protein subunit alpha-13	XP_019794227.1	GNA13	44	0	0.24302	0	0.02267	0.1293	0.043594	0.027858	0	0.045064	0	0.0511506	0.0730973	0.0182305	0.0145844	0.0877168	0.58237	0.820754	0.235861	0.707094
desmocollin-3 isoform X2	XP_019786023.2	DSC3	92	0.11639	0.11268	0.081894	0.053619	0	0.064022	0	0	0	0.081707	0.0510312	0.0714342	0.0204268	0.0559982	0.0460642	0.12361	0.728821	0.66643	0.920968
aspartate aminotransferase, mitochondrial	XP_019791070.2	GOT2	47	0	0	0	0	0	0	0.082907	0.34089	0.086383	0	0.051018	0	0.127545	0.033858	0.068178	0.0257708	0.728821	0.79717	0.988277
lysosomal acid glucosylceramidase isoform X1	XP_004315654.1	GBA	60	0	0.37273	0.12701	0.0080093	0	0	0	0	0	0	0.0507749	0.0846249	0	0.025402	0.0761479	0.149101	0.728821	0.607236	0.868422
Cluster of tyrosine-protein phosphatase non-receptor type substrate 1	XP_033695411.1	SIRPA	55	0	0	0	0	0	0.32764	0.022127	0	0.15644	0	0.0506207	0.0546067	0.0446418	0.0357134	0.065528	0.511966	0.773284	0.79717	0.988277
ATP synthase subunit d, mitochondrial isoform X2	XP_004319108.1	ATP5PD	18	0	0	0	0	0	0	0.067445	0.43812	0	0	0.0505565	0	0.126391	0.013489	0.087624	0.0942099	0.728821	1	1
alanine aminotransferase 1 isoform X9	XP_033699199.1	GPT	55	0	0.093797	0	0	0	0	0.12573	0	0	0.28516	0.0504687	0.0156328	0.102723	0.082178	0.0187594	0.23784	0.728821	0.440686	0.707094
sialic acid synthase	XP_004322851.1	NANS	40	0	0	0	0.038932	0.14165	0	0.030519	0.18924	0.10278	0	0.0503121	0.030097	0.0806347	0.0266598	0.0739644	0.306103	0.728821	0.372748	0.707094
serine/arginine-rich splicing factor 2	XP_019794346.1	SRSF2	25	0	0	0	0	0.2261	0	0.048716	0.14509	0.078805	0	0.0498711	0.0376833	0.0681527	0.0255042	0.074238	0.229766	0.728821	0.724082	0.95473
transmembrane protein 205	XP_004316048.1	TMEM205	21	0	0	0	0.11704	0	0	0	0.37948	0	0	0.049652	0.0195067	0.09487	0	0.099304	0.760907	0.889936	0.179712	0.707094
electron transfer flavoprotein subunit beta	XP_033701532.1	ETFB	28	0	0	0	0	0	0	0.044709	0.44934	0	0	0.0494049	0	0.123512	0.0089418	0.089868	0.0942099	0.728821	1	1
cytochrome c oxidase subunit 5A, mitochondrial isoform X3	XP_004312173.1	COX5A	17	0	0	0	0	0	0	0	0.49077	0	0	0.049077	0	0.122692	0	0.098154	0.307434	0.728821	0.423711	0.707094
clathrin heavy chain 1 isoform X2	XP_033702541.1	CLTC	189	0	0	0	0.010333	0.21963	0	0.01959	0.11976	0.076549	0.039832	0.0485694	0.0383272	0.0639327	0.0271942	0.0699446	0.0989879	0.728821	0.829357	0.988277
Cluster of eukaryotic initiation factor 4A-II isoform X1	XP_033711504.1	EIF4A2	49	0	0.10599	0	0.062744	0	0	0	0.23224	0.084313	0	0.0485287	0.0281223	0.0791382	0.0168626	0.0801948	0.548186	0.779736	0.239317	0.707094
alpha-1,6-mannosyl-glycoprotein 2-beta-N-acetylglucosaminyltransferase	XP_004332784.2	MGAT2	51	0	0	0	0.0093241	0	0	0	0	0	0.47143	0.0480754	0.00155402	0.117858	0.094286	0.00186482	0.760907	0.889936	1	1
phenazine biosynthesis-like domain-containing protein	XP_019791764.1	PBLD	32	0	0.16142	0	0	0	0	0.08074	0	0	0.23824	0.04804	0.0269033	0.079745	0.063796	0.032284	0.358572	0.772502	0.607236	0.868422
quinone oxidoreductase	XP_004326424.2	CRYZ	35	0	0.14642	0.2166	0.062781	0	0.054493	0	0	0	0	0.0480294	0.080049	0	0.04332	0.0527388	0.0716333	0.728821	0.480177	0.755325
phosphomannomutase 2 isoform X1	XP_033696935.1	PMM2	28	0	0	0	0	0.43425	0	0.044164	0	0	0	0.0478414	0.072375	0.011041	0.0088328	0.08685	1	1	1	1
cysteine-rich and transmembrane domain-containing protein 1 isoform X1	XP_033709145.1	CYSTM1	16	0	0	0.47547	0	0	0	0	0	0	0	0.047547	0.079245	0	0.095094	0	0.540291	0.773284	0.423711	0.707094
vesicle-associated membrane protein 8	XP_004313925.1	VAMP8	11	0	0.47442	0	0	0	0	0	0	0	0	0.047442	0.07907	0	0	0.094884	0.540291	0.773284	0.423711	0.707094
transcobalamin-2 isoform X1	XP_033693079.1	TCN2	47	0	0.22564	0	0.01017	0	0	0.02593	0.077228	0.1348	0	0.0473768	0.0393017	0.0594895	0.032146	0.0626076	0.306103	0.728821	0.655836	0.920968
matrix Gla protein	XP_019793946.1	MGP	12	0	0	0	0	0	0.16309	0	0.3104	0	0	0.047349	0.0271817	0.0776	0	0.094698	0.760907	0.889936	0.179712	0.707094
inactive C-alpha-formylglycine-generating enzyme 2 isoform X2	XP_033696759.1	SUMF2	34	0	0.1533	0	0.0143	0.16922	0	0.076487	0	0.058978	0	0.0472285	0.0561367	0.0338663	0.027093	0.067364	0.909464	1	0.503812	0.779851
LOW QUALITY PROTEIN: selenoprotein P	XP_019785640.1	SELENOP	43	0	0.11835	0	0	0.13064	0	0	0	0.045531	0.17467	0.0469191	0.0414983	0.0550502	0.0440402	0.049798	0.718632	0.889936	1	1
LOW QUALITY PROTEIN: mucin-4	XP_033711594.1	MUC4	133	0	0.38194	0	0	0.085908	0	0	0	0	0	0.0467848	0.0779747	0	0	0.0935696	0.286869	0.728821	0.179712	0.707094
Cluster of hexokinase-1 isoform X4	XP_033698040.1	HK1	102	0	0	0	0.10322	0	0	0	0.36283	0	0	0.046605	0.0172033	0.0907075	0	0.09321	0.760907	0.889936	0.179712	0.707094
ATP synthase subunit e, mitochondrial	XP_033712336.1	ATP5ME	8	0	0	0	0	0	0	0	0.46573	0	0	0.046573	0	0.116432	0	0.093146	0.307434	0.728821	0.423711	0.707094
prominin-1	XP_033712771.1	PROM1	94	0	0.16822	0	0	0	0	0.012885	0.16166	0.042409	0.079962	0.0465136	0.0280367	0.074229	0.0270512	0.065976	0.0880601	0.728821	1	1
proline-rich acidic protein 1	XP_033697717.1	PRAP1	17	0	0	0	0	0	0	0	0	0	0.4646	0.04646	0	0.11615	0.09292	0	0.307434	0.728821	0.423711	0.707094
actin-related protein 2/3 complex subunit 1B	XP_033696566.1	ARPC1B	41	0	0.12585	0	0	0.28899	0	0	0	0.048417	0	0.0463257	0.06914	0.0121043	0.0096834	0.082968	0.693974	0.889936	0.440686	0.707094
sodium/calcium exchanger 2	XP_033700972.1	SLC8A2	101	0	0	0	0	0	0	0	0	0.46312	0	0.046312	0	0.11578	0.092624	0	0.307434	0.728821	0.423711	0.707094
programmed cell death protein 5	XP_019796562.1	PDCD5	14	0	0	0	0.19788	0	0	0	0.26484	0	0	0.046272	0.03298	0.06621	0	0.092544	0.760907	0.889936	0.179712	0.707094
peptidyl-prolyl cis-trans isomerase FKBP2 isoform X1	XP_033716820.1	FKBP2	18	0	0	0	0.060967	0	0	0.070963	0.21135	0.11479	0	0.045807	0.0101612	0.0992758	0.0371506	0.0544634	0.0546639	0.728821	1	1
lysosomal acid lipase/cholesteryl ester hydrolase	XP_019797621.1	LIPA	46	0	0.36333	0	0.091615	0	0	0	0	0	0	0.0454945	0.0758242	0	0	0.090989	0.286869	0.728821	0.179712	0.707094
ATP-dependent translocase ABCB1	XP_019784456.2	ABCB1	141	0	0.11064	0.10786	0.0033622	0	0.013414	0.026313	0.05165	0.088137	0.053197	0.0454573	0.0392127	0.0548242	0.0551014	0.0358132	0.454174	0.773284	0.600402	0.868422
layilin isoform X2	XP_033717961.1	LAYN	40	0	0.12725	0	0	0	0	0	0.090137	0.048956	0.18781	0.0454153	0.0212083	0.0817257	0.0473532	0.0434774	0.149541	0.728821	1	1
cytochrome c oxidase subunit 6C	XP_033698908.1	COX6C	9	0	0	0	0	0	0	0	0.45282	0	0	0.045282	0	0.113205	0	0.090564	0.307434	0.728821	0.423711	0.707094
ephrin type-A receptor 4 isoform X1	XP_019779153.1	EPHA4	110	0	0.094199	0	0.0087871	0.051233	0.017274	0	0.032876	0.036242	0.21165	0.0452261	0.0285822	0.070192	0.0495784	0.0408738	0.589485	0.824473	0.397615	0.707094
calpain-5 isoform X3	XP_033718102.1	CAPN5	73	0	0.22005	0	0.03579	0.077449	0	0.034122	0	0.084662	0	0.0452073	0.0555482	0.029696	0.0237568	0.0666578	0.909464	1	0.503812	0.779851
programmed cell death protein 10	XP_004313973.1	PDCD10	25	0	0.45147	0	0	0	0	0	0	0	0	0.045147	0.075245	0	0	0.090294	0.540291	0.773284	0.423711	0.707094
ICOS ligand isoform X4	XP_033712091.1	ICOSLG	36	0	0	0	0	0	0.052801	0.033742	0.1005	0.054582	0.20939	0.0451015	0.00880017	0.0995535	0.0595428	0.0306602	0.0169399	0.728821	0.655836	0.920968
C-type lectin domain family 14 member A	XP_004331817.2	CLEC14A	51	0.10308	0	0	0	0	0.28452	0.023825	0	0.038541	0	0.0449966	0.0646	0.0155915	0.0330892	0.056904	1	1	0.480177	0.755325
delta-aminolevulinic acid dehydratase isoform X2	XP_019802078.2	ALAD	39	0	0.13089	0	0	0.14449	0	0.031132	0.09272	0.050359	0	0.0449591	0.0458967	0.0435528	0.0162982	0.07362	0.732995	0.889936	0.265205	0.707094
porimin isoform X2	XP_019779360.1	TMEM123	26	0	0	0	0	0	0.074563	0	0	0.077078	0.29569	0.0447331	0.0124272	0.093192	0.0745536	0.0149126	0.23784	0.728821	0.440686	0.707094
receptor expression-enhancing protein 6 isoform X2	XP_033710794.1	REEP6	25	0	0	0	0.12835	0	0	0	0.31824	0	0	0.044659	0.0213917	0.07956	0	0.089318	0.760907	0.889936	0.179712	0.707094
beta-ureidopropionase	XP_033693189.1	UPB1	43	0	0.11927	0	0	0	0.092162	0.058895	0	0	0.17604	0.0446367	0.0352387	0.0587338	0.046987	0.0422864	0.718632	0.889936	1	1
Cluster of inositol-3-phosphate synthase 1 isoform X2	XP_033709850.1	ISYNA1	61	0.042172	0	0	0.14338	0	0	0	0.2598	0	0	0.0445352	0.0309253	0.06495	0.0084344	0.080636	1	1	0.440686	0.707094
Cluster of F-actin-capping protein subunit alpha-1	XP_019775043.1	CAPZA1	33	0	0	0	0	0.36394	0	0.078415	0	0	0	0.0442355	0.0606567	0.0196037	0.015683	0.072788	1	1	1	1
Cluster of fumarylacetoacetate hydrolase domain-containing protein 2A isoform X3	XP_033694194.1	FAHD2A	34	0	0	0	0	0	0.055744	0.16426	0.22234	0	0	0.0442344	0.00929067	0.09665	0.032852	0.0556168	0.23784	0.728821	0.607236	0.868422
receptor-type tyrosine-protein phosphatase-like N isoform X1	XP_033715591.1	PTPRN	106	0	0	0	0	0	0	0	0	0.43964	0	0.043964	0	0.10991	0.087928	0	0.307434	0.728821	0.423711	0.707094
guanine nucleotide-binding protein G(q) subunit alpha	XP_019790197.1	GNAQ	42	0	0.25452	0.18117	0	0	0	0	0	0	0	0.043569	0.072615	0	0.036234	0.050904	0.286869	0.728821	1	1
disintegrin and metalloproteinase domain-containing protein 8 isoform X1	XP_033698405.1	ADAM8	109	0.023449	0.047034	0	0.0043874	0.1054	0.017505	0.011186	0.067634	0.018095	0.14092	0.043561	0.0329626	0.0594587	0.03873	0.0483921	0.47619	0.773284	0.690476	0.920968
epithelial cell adhesion molecule	XP_004313191.1	EPCAM	35	0	0.14929	0	0.029179	0	0	0.035506	0	0	0.22034	0.0434315	0.0297448	0.0639615	0.0511692	0.0356938	0.548186	0.779736	0.906329	1
40S ribosomal protein S28	XP_033710344.1	RPS28	8	0	0	0	0	0	0	0.16582	0	0.26824	0	0.043406	0	0.108515	0.086812	0	0.0942099	0.728821	0.179712	0.707094
ras-related protein Rap-2a isoform X1	XP_033699411.1	RAP2A	21	0	0.2537	0	0	0	0	0	0.17971	0	0	0.043341	0.0422833	0.0449275	0	0.086682	1	1	0.179712	0.707094
toll-interacting protein isoform X5	XP_033717349.1	TOLLIP	30	0	0	0	0.03393	0.19029	0	0.08651	0.12211	0	0	0.043284	0.03737	0.052155	0.017302	0.069266	0.718632	0.889936	0.239317	0.707094
uncharacterized protein MISP3 isoform X2	XP_004324189.2	MISP3	24	0	0	0	0	0	0	0.43194	0	0	0	0.043194	0	0.107985	0.086388	0	0.307434	0.728821	0.423711	0.707094
ATP synthase F(0) complex subunit B1, mitochondrial	XP_004328231.1	ATP5PB	29	0	0	0	0	0	0	0	0.43151	0	0	0.043151	0	0.107878	0	0.086302	0.307434	0.728821	0.423711	0.707094
tumor-associated calcium signal transducer 2	XP_019797949.1	TACSTD2	36	0	0	0	0	0	0	0.034167	0.21285	0.18148	0	0.0428497	0	0.107124	0.0431294	0.04257	0.0257708	0.728821	0.79717	0.988277
60S ribosomal protein L27a	XP_019803513.1	RPL27A	17	0	0	0	0	0.35232	0	0.075911	0	0	0	0.0428231	0.05872	0.0189778	0.0151822	0.070464	1	1	1	1
heat shock 70 kDa protein 4L	XP_004319918.2	HSPA4L	105	0	0	0	0.16305	0	0	0	0.26514	0	0	0.042819	0.027175	0.066285	0	0.085638	0.760907	0.889936	0.179712	0.707094
parkin coregulated gene protein	XP_019807054.1	PACRG	29	0	0	0	0	0	0	0	0.42774	0	0	0.042774	0	0.106935	0	0.085548	0.307434	0.728821	0.423711	0.707094
tax1-binding protein 3	XP_033703881.1	TAX1BP3	14	0	0	0	0	0.42664	0	0	0	0	0	0.042664	0.0711067	0	0	0.085328	0.540291	0.773284	0.423711	0.707094
60S acidic ribosomal protein P0	XP_004315986.2	RPLP0	34	0	0	0	0	0.16643	0	0.035858	0.22387	0	0	0.0426158	0.0277383	0.064932	0.0071716	0.07806	0.358572	0.772502	0.440686	0.707094
Cluster of transgelin-2	XP_033712573.1	TAGLN2	22	0	0.23302	0	0	0	0	0.19222	0	0	0	0.042524	0.0388367	0.048055	0.038444	0.046604	1	1	1	1
coronin-1B	XP_033717145.1	CORO1B	54	0	0	0	0	0.21602	0	0	0.067271	0	0.14016	0.0423451	0.0360033	0.0518578	0.028032	0.0566582	0.511966	0.773284	0.607236	0.868422
signal peptidase complex subunit 1	XP_004315715.1	SPCS1	12	0	0	0	0.097359	0	0	0	0.32272	0	0	0.0420079	0.0162265	0.08068	0	0.0840158	0.760907	0.889936	0.179712	0.707094
CCN family member 2	XP_019807483.1	CCN2	38	0	0	0	0	0	0	0	0	0	0.42005	0.042005	0	0.105012	0.08401	0	0.307434	0.728821	0.423711	0.707094
15-hydroxyprostaglandin dehydrogenase	XP_004315358.2	HPGD	29	0	0	0	0	0.41984	0	0	0	0	0	0.041984	0.0699733	0	0	0.083968	0.540291	0.773284	0.423711	0.707094
zona pellucida-binding protein 1	XP_019795476.1	ZPBP	40	0	0	0	0	0	0	0	0.41867	0	0	0.041867	0	0.104667	0	0.083734	0.307434	0.728821	0.423711	0.707094
cocaine- and amphetamine-regulated transcript protein	XP_019784790.1	CARTPT	13	0	0.41822	0	0	0	0	0	0	0	0	0.041822	0.0697033	0	0	0.083644	0.540291	0.773284	0.423711	0.707094
sorbitol dehydrogenase isoform X1	XP_004321115.1	SORD	38	0	0.28284	0	0	0	0.050451	0.03224	0	0.052153	0	0.0417684	0.0555485	0.0210982	0.0168786	0.0666582	0.904407	1	0.906329	1
cell surface A33 antigen	XP_033711458.1	GPA33	35	0	0	0	0	0	0.4172	0	0	0	0	0.04172	0.0695333	0	0	0.08344	0.540291	0.773284	0.423711	0.707094
electron transfer flavoprotein subunit alpha, mitochondrial	XP_019805851.1	ETFA	35	0	0	0	0	0	0	0.073394	0.34354	0	0	0.0416934	0	0.104234	0.0146788	0.068708	0.0942099	0.728821	1	1
growth arrest-specific protein 6 isoform X1	XP_033699306.1	GAS6	74	0	0.069204	0	0	0.076393	0	0	0.15366	0.11377	0	0.0413027	0.0242662	0.0668575	0.022754	0.0598514	0.400531	0.773284	0.346522	0.707094
sialate O-acetylesterase isoform X1	XP_004321280.1	SIAE	58	0	0.18097	0	0.13546	0	0	0	0.062344	0.033861	0	0.0412635	0.0527383	0.0240512	0.0067722	0.0757548	1	1	0.157939	0.707094
radial spoke head protein 9 homolog isoform X2	XP_033720062.1	RSPH9	30	0	0	0	0	0	0	0	0.41155	0	0	0.041155	0	0.102888	0	0.08231	0.307434	0.728821	0.423711	0.707094
urokinase plasminogen activator surface receptor isoform X1	XP_033700973.1	PLAUR	36	0	0.14365	0	0	0.15858	0.053465	0	0	0.055269	0	0.0410964	0.0592825	0.0138172	0.0110538	0.071139	0.47117	0.773284	0.239317	0.707094
neurotrimin isoform X1	XP_033717653.1	NTM	41	0	0.12725	0	0	0	0	0	0.090137	0	0.18781	0.0405197	0.0212083	0.0694867	0.037562	0.0434774	0.358572	0.772502	0.79717	0.988277
tumor necrosis factor receptor superfamily member 1A	XP_033723044.1	TNFRSF1A	49	0	0	0	0	0.23904	0.080596	0	0	0.083314	0	0.040295	0.0532727	0.0208285	0.0166628	0.0639272	0.895652	1	0.607236	0.868422
N-acetylmuramoyl-L-alanine amidase	XP_033709691.1	PGLYRP2	61	0	0.083812	0.12398	0.016055	0.092517	0	0.086366	0	0	0	0.040273	0.0527273	0.0215915	0.0420692	0.0384768	0.306103	0.728821	1	1
sushi domain-containing protein 2	XP_033693211.1	SUSD2	90	0	0	0.084243	0.0053122	0	0.04316	0.057204	0.082146	0.044616	0.084051	0.0400732	0.0221192	0.0670043	0.0540228	0.0261236	0.105502	0.728821	0.204501	0.707094
jupiter microtubule associated homolog 2 isoform X2	XP_004332712.2	JPT2	20	0	0	0	0	0.29649	0	0	0	0.10334	0	0.039983	0.049415	0.025835	0.020668	0.059298	1	1	1	1
guanine nucleotide-binding protein G(o) subunit alpha isoform X1	XP_033700513.1	GNAO1	29	0	0.38192	0	0.016842	0	0	0	0	0	0	0.0398762	0.0664603	0	0	0.0797524	0.286869	0.728821	0.179712	0.707094
nucleotide exchange factor SIL1 isoform X2	XP_033709122.1	SIL1	52	0	0	0	0.17555	0	0	0	0.22162	0	0	0.039717	0.0292583	0.055405	0	0.079434	0.760907	0.889936	0.179712	0.707094
thioredoxin reductase 1, cytoplasmic isoform X1	XP_019807963.1	TXNRD1	51	0	0	0	0.053759	0	0	0.049737	0.071747	0.22172	0	0.0396963	0.00895983	0.085801	0.0542914	0.0251012	0.0926958	0.728821	1	1
60S ribosomal protein L22	XP_004312532.3	RPL22	15	0	0	0	0	0.39654	0	0	0	0	0	0.039654	0.06609	0	0	0.079308	0.540291	0.773284	0.423711	0.707094
LOW QUALITY PROTEIN: 60S ribosomal protein L23-like	XP_019781908.2	RPL23	15	0	0	0	0	0.39345	0	0	0	0	0	0.039345	0.065575	0	0	0.07869	0.540291	0.773284	0.423711	0.707094
radial spoke head 1 homolog isoform X1	XP_033712030.1	RSPH1	42	0	0	0	0	0	0	0	0.38871	0	0	0.038871	0	0.0971775	0	0.077742	0.307434	0.728821	0.423711	0.707094
26S proteasome non-ATPase regulatory subunit 14	XP_019778323.1	PSMD14	35	0	0	0	0	0.16533	0	0	0.22234	0	0	0.038767	0.027555	0.055585	0	0.077534	0.760907	0.889936	0.179712	0.707094
basal cell adhesion molecule	XP_033701912.1	BCAM	82	0.03098	0.062141	0.091925	0	0	0.072171	0.014779	0	0.023908	0.091715	0.0387619	0.0428695	0.0326005	0.0506614	0.0268624	0.746128	0.889936	0.204501	0.707094
saccharopine dehydrogenase-like oxidoreductase isoform X2	XP_004324445.3	SCCPDH	47	0	0	0	0.13981	0	0	0	0.24755	0	0	0.038736	0.0233017	0.0618875	0	0.077472	0.760907	0.889936	0.179712	0.707094
glypican-1	XP_033715327.1	GPC1	61	0	0.17179	0	0	0.092348	0	0.062936	0.05926	0	0	0.0386334	0.044023	0.030549	0.0125872	0.0646796	1	1	0.239317	0.707094
myeloid-associated differentiation marker	XP_033701742.1	MYADM	35	0	0	0	0.044924	0	0	0	0.34114	0	0	0.0386064	0.00748733	0.085285	0	0.0772128	0.760907	0.889936	0.179712	0.707094
proteasome subunit alpha type-5	XP_004328504.1	PSMA5	26	0	0	0	0.018366	0	0	0	0	0.07575	0.29059	0.0384706	0.003061	0.091585	0.073268	0.0036732	0.23784	0.728821	0.440686	0.707094
protein transport protein Sec61 subunit beta	XP_004324631.1	SEC61B	10	0	0	0	0	0	0	0	0.38358	0	0	0.038358	0	0.095895	0	0.076716	0.307434	0.728821	0.423711	0.707094
OX-2 membrane glycoprotein isoform X2	XP_019778873.1	CD200	30	0	0	0	0	0	0.063676	0	0	0.065824	0.25252	0.038202	0.0106127	0.079586	0.0636688	0.0127352	0.23784	0.728821	0.440686	0.707094
immunoglobulin superfamily containing leucine-rich repeat protein	XP_033707870.1	ISLR	46	0.056094	0.11251	0	0	0	0.18643	0.02676	0	0	0	0.0381794	0.0591723	0.00669	0.0165708	0.059788	0.336668	0.772502	0.724082	0.95473
neurosecretory protein VGF	XP_033695756.1	VGF	68	0	0	0	0	0	0	0	0	0.029191	0.35249	0.0381681	0	0.0954203	0.0763362	0	0.0942099	0.728821	0.179712	0.707094
40S ribosomal protein S24 isoform X1	XP_004327776.1	RPS24	15	0	0	0	0	0.38158	0	0	0	0	0	0.038158	0.0635967	0	0	0.076316	0.540291	0.773284	0.423711	0.707094
glycerol-3-phosphate phosphatase isoform X1	XP_019782943.1	PGP	34	0	0	0	0.10705	0.16588	0	0	0.10645	0	0	0.037938	0.0454883	0.0266125	0	0.075876	0.693974	0.889936	0.0720057	0.707094
proteasome subunit alpha type-3	XP_019779023.1	PSMA3	28	0	0	0.27138	0.03623	0	0	0	0	0.070581	0	0.0378191	0.0512683	0.0176453	0.0683922	0.007246	0.895652	1	0.440686	0.707094
isocitrate dehydrogenase	XP_019801277.1	IDH2	51	0	0	0	0	0	0	0.02409	0.22946	0.12463	0	0.037818	0	0.094545	0.029744	0.045892	0.0257708	0.728821	0.79717	0.988277
xaa-Pro aminopeptidase 1 isoform X1	XP_019795520.2	XPNPEP1	75	0	0.068684	0	0.020076	0.15496	0	0.033388	0.099439	0	0	0.0376547	0.04062	0.0332068	0.0066776	0.0686318	1	1	0.0746392	0.707094
PDZ domain-containing protein GIPC2	XP_033720296.1	GIPC2	34	0	0.31714	0	0	0	0.056298	0	0	0	0	0.0373438	0.0622397	0	0	0.0746876	0.286869	0.728821	0.179712	0.707094
IQ domain-containing protein N isoform X1	XP_033709839.1	IQCN	111	0	0	0	0	0	0	0	0.37323	0	0	0.037323	0	0.0933075	0	0.074646	0.307434	0.728821	0.423711	0.707094
Cluster of keratin, type I cytoskeletal 14	XP_033704330.1	KRT14	52	0	0.20445	0	0	0	0	0	0	0.16758	0	0.037203	0.034075	0.041895	0.033516	0.04089	1	1	1	1
phospholipase D3	XP_033702164.1	PLD3	55	0	0.093797	0	0	0	0.034909	0	0.066442	0.036087	0.13844	0.0369675	0.021451	0.0602423	0.0349054	0.0390296	0.210985	0.728821	0.823664	0.988277
ropporin-1-like protein	XP_004315191.2	ROPN1L	26	0	0	0	0.064173	0	0	0	0.30481	0	0	0.0368983	0.0106955	0.0762025	0	0.0737966	0.760907	0.889936	0.179712	0.707094
drebrin-like protein isoform X3	XP_033718681.1	DBNL	49	0	0	0	0.0097509	0	0	0.079673	0.23729	0.040217	0	0.0366931	0.00162515	0.089295	0.023978	0.0494082	0.0546639	0.728821	1	1
proteasome subunit beta type-2	XP_004314710.3	PSMB2	23	0	0	0	0	0	0	0.11654	0.16176	0.087858	0	0.0366158	0	0.0915395	0.0408796	0.032352	0.0257708	0.728821	0.79717	0.988277
phosphatidylcholine-sterol acyltransferase isoform X1	XP_033701201.1	LCAT	50	0	0	0.15288	0	0.11408	0	0.02458	0.073208	0	0	0.0364748	0.0444933	0.024447	0.035492	0.0374576	1	1	1	1
3-hydroxyacyl-CoA dehydrogenase type-2	XP_004329074.1	HSD17B10	27	0	0	0	0	0	0	0	0.28857	0.073841	0	0.0362411	0	0.0906027	0.0147682	0.057714	0.0942099	0.728821	1	1
tumor protein D52 isoform X1	XP_033699148.1	TPD52	21	0	0	0	0.082589	0.2785	0	0	0	0	0	0.0361089	0.0601815	0	0	0.0722178	0.286869	0.728821	0.179712	0.707094
alpha-galactosidase A	XP_004319601.2	GLA	48	0	0.10673	0	0.02059	0	0	0.025384	0.075603	0.13177	0	0.0360077	0.02122	0.0581892	0.0314308	0.0405846	0.210985	0.728821	0.823664	0.988277
V-set and immunoglobulin domain-containing protein 4	XP_019804676.1	VSIG4	44	0	0	0	0	0	0	0	0	0	0.35964	0.035964	0	0.08991	0.071928	0	0.307434	0.728821	0.423711	0.707094
receptor-type tyrosine-protein phosphatase gamma isoform X1	XP_033721117.1	PTPRG	161	0.065001	0.031624	0	0.0029499	0.070522	0.036027	0.023023	0.045255	0.037242	0.046675	0.0358319	0.034354	0.0380487	0.0343882	0.0372756	0.761905	0.889936	1	1
40S ribosomal protein S14	XP_033699349.1	RPS14	16	0	0	0	0	0.3573	0	0	0	0	0	0.03573	0.05955	0	0	0.07146	0.540291	0.773284	0.423711	0.707094
high mobility group protein B4	XP_004332307.2	HMGB4	22	0	0	0	0	0	0	0	0.35662	0	0	0.035662	0	0.089155	0	0.071324	0.307434	0.728821	0.423711	0.707094
SAP domain-containing ribonucleoprotein	XP_019808000.1	SARNP	24	0	0	0	0	0.24357	0	0.11235	0	0	0	0.035592	0.040595	0.0280875	0.02247	0.048714	1	1	1	1
CD81 antigen	XP_033717328.1	CD81	26	0	0	0	0.21268	0	0	0	0.14317	0	0	0.035585	0.0354467	0.0357925	0	0.07117	1	1	0.179712	0.707094
myosin regulatory light chain 12B	XP_004313158.1	MYL12A	20	0	0	0	0	0	0	0.063509	0.18915	0.10273	0	0.0355389	0	0.0888473	0.0332478	0.03783	0.0257708	0.728821	0.79717	0.988277
dynein light chain roadblock-type 2 isoform X1	XP_004317246.1	DYNLRB2	11	0	0	0	0	0	0	0	0.35436	0	0	0.035436	0	0.08859	0	0.070872	0.307434	0.728821	0.423711	0.707094
osteoclast-stimulating factor 1 isoform X1	XP_019790208.1	OSTF1	24	0	0	0	0	0.2424	0	0.11177	0	0	0	0.035417	0.0404	0.0279425	0.022354	0.04848	1	1	1	1
Y-box-binding protein 2 isoform X2	XP_033703331.1	YBX2	38	0	0	0	0.04118	0	0	0	0.31271	0	0	0.035389	0.00686333	0.0781775	0	0.070778	0.760907	0.889936	0.179712	0.707094
spermatogenesis-associated protein 32 isoform X1	XP_033703997.1	SPATA32	46	0	0	0	0	0	0	0	0.35387	0	0	0.035387	0	0.0884675	0	0.070774	0.307434	0.728821	0.423711	0.707094
hydroxyacyl-coenzyme A dehydrogenase, mitochondrial isoform X1	XP_004314750.1	HADH	34	0	0	0	0	0	0	0	0.35095	0	0	0.035095	0	0.0877375	0	0.07019	0.307434	0.728821	0.423711	0.707094
tumor protein D54 isoform X1	XP_004318483.1	TPD52L2	22	0	0	0	0	0.25987	0	0	0	0.090572	0	0.0350442	0.0433117	0.022643	0.0181144	0.051974	1	1	1	1
nesprin-3 isoform X1	XP_033706551.1	SYNE3	112	0.022633	0.045397	0.13626	0	0.050112	0.034281	0.010797	0.032157	0.017466	0	0.0349103	0.0481138	0.015105	0.0374312	0.0323894	0.134407	0.728821	0.463344	0.735124
proteasome subunit alpha type-4	XP_019805927.1	PSMA4	29	0	0	0	0.016452	0	0	0	0.26394	0.067856	0	0.0348248	0.002742	0.082949	0.0135712	0.0560784	0.23784	0.728821	0.607236	0.868422
transmembrane protein 106B	XP_019783590.1	TMEM106B	31	0	0.16611	0	0	0	0	0	0.11767	0.06391	0	0.034769	0.027685	0.045395	0.012782	0.056756	0.511966	0.773284	0.440686	0.707094
endogenous retrovirus group K member 5 Gag polyprotein-like	XP_033706335.1	ZCCHC13	76	0	0.28871	0	0.058828	0	0	0	0	0	0	0.0347538	0.057923	0	0	0.0695076	0.286869	0.728821	0.179712	0.707094
metal transporter CNNM3 isoform X3	XP_033694321.1	CNNM3	85	0.029882	0.059938	0	0	0.066164	0.022308	0.014256	0.042458	0.02306	0.088464	0.034653	0.0297153	0.0420595	0.0311324	0.0381736	0.59291	0.827378	0.753298	0.982006
galectin-3	XP_019779376.1	LGALS3	27	0	0	0	0.017754	0.2101	0	0.045268	0	0.073226	0	0.0346348	0.0379757	0.0296235	0.0236988	0.0455708	0.718632	0.889936	1	1
unconventional myosin-Ic isoform X1	XP_033702377.1	MYO1C	122	0	0.22078	0.1255	0	0	0	0	0	0	0	0.034628	0.0577133	0	0.0251	0.044156	0.286869	0.728821	1	1
F-actin-capping protein subunit alpha-3	XP_004326256.1	CAPZA3	35	0	0	0	0	0	0	0	0.34476	0	0	0.034476	0	0.08619	0	0.068952	0.307434	0.728821	0.423711	0.707094
BPI fold-containing family A member 1	XP_004319467.1	BPIFA1	28	0.092954	0	0	0.017392	0	0.23394	0	0	0	0	0.0344286	0.057381	0	0.0185908	0.0502664	0.149101	0.728821	0.607236	0.868422
intercellular adhesion molecule 1	XP_033710260.1	ICAM1	58	0	0.18061	0	0	0	0	0	0	0.033796	0.12965	0.0344056	0.0301017	0.0408615	0.0326892	0.036122	0.511966	0.773284	0.79717	0.988277
peptidyl-glycine alpha-amidating monooxygenase isoform X5	XP_033708954.1	PAM	101	0	0.10325	0	0.019898	0	0	0.012083	0.073139	0.060557	0.074979	0.0343906	0.0205247	0.0551895	0.0295238	0.0392574	0.152772	0.728821	0.829357	0.988277
NADH dehydrogenase	XP_004322026.1	NDUFA2	11	0	0	0	0	0	0	0	0.34315	0	0	0.034315	0	0.0857875	0	0.06863	0.307434	0.728821	0.423711	0.707094
Cluster of T-complex protein 1 subunit delta isoform X1	XP_004326190.1	CCT4	58	0	0	0	0.046227	0.097718	0	0	0.19895	0	0	0.0342895	0.0239908	0.0497375	0	0.068579	1	1	0.0720057	0.707094
cystatin-8	XP_033696134.1	CST8	16	0	0	0	0.11153	0	0	0	0.23092	0	0	0.034245	0.0185883	0.05773	0	0.06849	0.760907	0.889936	0.179712	0.707094
pterin-4-alpha-carbinolamine dehydratase isoform X1	XP_033698361.1	PCBD1	17	0	0	0	0.063205	0	0.11479	0.16115	0	0	0	0.0339145	0.0296658	0.0402875	0.03223	0.035599	1	1	0.79717	0.988277
40S ribosomal protein S13	XP_004312593.1	RPS13	17	0	0	0	0	0.33818	0	0	0	0	0	0.033818	0.0563633	0	0	0.067636	0.540291	0.773284	0.423711	0.707094
dipeptidyl peptidase 3 isoform X1	XP_033717042.1	DPP3	83	0	0	0	0.005773	0.13933	0	0	0.08941	0.10104	0	0.0335553	0.0241838	0.0476125	0.020208	0.0469026	0.718632	0.889936	0.346522	0.707094
cytochrome b5 type B	XP_004315931.1	CYB5B	17	0	0	0	0.10876	0	0	0	0.22609	0	0	0.033485	0.0181267	0.0565225	0	0.06697	0.760907	0.889936	0.179712	0.707094
solute carrier family 23 member 1 isoform X1	XP_033709124.1	SLC23A1	71	0	0	0	0	0	0.027026	0.094741	0.10526	0	0.10718	0.0334207	0.00450433	0.0767953	0.0403842	0.0264572	0.0546639	0.728821	0.906329	1
tetraspanin-9 isoform X3	XP_033723071.1	TSPAN9	27	0	0.19521	0	0	0	0	0	0.13828	0	0	0.033349	0.032535	0.03457	0	0.066698	1	1	0.179712	0.707094
sodium-coupled monocarboxylate transporter 2	XP_033717557.1	SLC5A12	68	0	0.075748	0	0.038916	0	0.028192	0.077461	0	0	0.1118	0.0332117	0.0238093	0.0473153	0.0378522	0.0285712	0.569646	0.804051	1	1
profilin-3	XP_019798914.1	PFN3	15	0	0	0	0.075355	0	0	0	0.25647	0	0	0.0331825	0.0125592	0.0641175	0	0.066365	0.760907	0.889936	0.179712	0.707094
platelet-activating factor acetylhydrolase IB subunit beta	XP_004321878.1	PAFAH1B2	26	0	0	0	0.019022	0	0	0.16526	0.14445	0	0	0.0328732	0.00317033	0.0774275	0.033052	0.0326944	0.23784	0.728821	0.79717	0.988277
endoplasmic reticulum resident protein 44 isoform X1	XP_004311165.2	ERP44	47	0	0	0	0.15372	0	0	0.054065	0.077785	0.042247	0	0.0327817	0.02562	0.0435243	0.0192624	0.046301	0.229766	0.728821	0.724082	0.95473
growth arrest-specific protein 1	XP_019795962.1	GAS1	36	0	0	0	0	0	0	0	0	0.11561	0.21202	0.032763	0	0.0819075	0.065526	0	0.0942099	0.728821	0.179712	0.707094
lipopolysaccharide-binding protein	XP_033696299.1	LBP	53	0	0.30795	0	0.018573	0	0	0	0	0	0	0.0326523	0.0544205	0	0	0.0653046	0.286869	0.728821	0.179712	0.707094
spermatogenesis-associated protein 20 isoform X1	XP_033703922.1	SPATA20	88	0	0	0	0.056355	0	0	0	0.26954	0	0	0.0325895	0.0093925	0.067385	0	0.065179	0.760907	0.889936	0.179712	0.707094
phosphoenolpyruvate carboxykinase, cytosolic	XP_033696343.1	PCK1	76	0	0	0	0	0.074036	0.024962	0.12707	0	0	0.09899	0.0325058	0.0164997	0.056515	0.045212	0.0197996	0.400531	0.773284	0.724082	0.95473
ras-related protein Rab-15 isoform X1	XP_004314876.2	RAB15	24	0	0	0	0	0	0	0	0.32459	0	0	0.032459	0	0.0811475	0	0.064918	0.307434	0.728821	0.423711	0.707094
L-lactate dehydrogenase A-like 6B	XP_019807036.1	LDHAL6B	42	0	0	0	0.011517	0	0	0.029364	0.2836	0	0	0.0324481	0.0019195	0.078241	0.0058728	0.0590234	0.23784	0.728821	0.607236	0.868422
Cluster of plasma alpha-L-fucosidase isoform X3	XP_033723686.1	FUCA2	52	0	0.20308	0	0	0	0	0	0	0.12092	0	0.0324	0.0338467	0.03023	0.024184	0.040616	1	1	1	1
CD83 antigen isoform X1	XP_004311112.2	CD83	22	0	0.23302	0	0	0	0	0	0	0.089649	0	0.0322669	0.0388367	0.0224123	0.0179298	0.046604	1	1	1	1
thioredoxin domain-containing protein 5 isoform X1	XP_019800628.2	TXNDC5	48	0	0	0	0.13849	0	0	0.025685	0.15827	0	0	0.0322445	0.0230817	0.0459887	0.005137	0.059352	0.358572	0.772502	0.440686	0.707094
sarcoplasmic reticulum histidine-rich calcium-binding protein	XP_033702162.1	HRC	71	0	0	0	0	0.079526	0.054859	0.053804	0	0.027717	0.10633	0.0322236	0.0223975	0.0469627	0.0375702	0.026877	0.42603	0.773284	0.823664	0.988277
Golgi membrane protein 1	XP_033713770.1	GOLM1	46	0.056372	0	0	0.010548	0	0.087204	0	0	0	0.16689	0.0321014	0.0256873	0.0417225	0.0446524	0.0195504	0.810181	0.942738	0.906329	1
actin-related protein 2 isoform X1	XP_019798369.1	ACTR2	45	0	0	0	0	0.26337	0	0.056745	0	0	0	0.0320115	0.043895	0.0141862	0.011349	0.052674	1	1	1	1
adiponectin	XP_004330217.2	ADIPOQ	26	0.099012	0	0	0	0.21923	0	0	0	0	0	0.0318242	0.0530403	0	0.0198024	0.043846	0.286869	0.728821	1	1
calnexin	XP_004312998.1	CANX	68	0	0	0	0.047864	0	0.057747	0.018016	0.053657	0.029143	0.1118	0.0318227	0.0176018	0.053154	0.0317918	0.0318536	0.152772	0.728821	0.829357	0.988277
sodium channel subunit beta-3	XP_019797301.1	SCN3B	25	0	0	0	0	0.23451	0	0	0	0.081734	0	0.0316244	0.039085	0.0204335	0.0163468	0.046902	1	1	1	1
apolipoprotein D isoform X1	XP_019777760.1	APOD	24	0	0.21647	0	0.09911	0	0	0	0	0	0	0.031558	0.0525967	0	0	0.063116	0.286869	0.728821	0.179712	0.707094
dnaJ homolog subfamily B member 11	XP_019801754.1	DNAJB11	40	0	0	0	0.12728	0	0	0	0.18814	0	0	0.031542	0.0212133	0.047035	0	0.063084	0.760907	0.889936	0.179712	0.707094
Cluster of neuroserpin isoform X1	XP_004313975.3	SERPINI1	46	0	0.2296	0	0	0	0	0.084844	0	0	0	0.0314444	0.0382667	0.021211	0.0169688	0.04592	1	1	1	1
cyclic AMP-responsive element-binding protein 3-like protein 3 isoform X1	XP_033710564.1	CREB3L3	50	0	0	0	0	0.23569	0.038464	0	0	0.039762	0	0.0313916	0.0456923	0.0099405	0.0079524	0.0548308	0.895652	1	0.607236	0.868422
Cluster of heterogeneous nuclear ribonucleoprotein F isoform X1	XP_019791453.1	HNRNPF	46	0	0	0	0	0	0	0	0.15554	0.15757	0	0.031311	0	0.0782775	0.031514	0.031108	0.0942099	0.728821	1	1
eukaryotic translation initiation factor 5A-1	XP_033702419.1	EIF5A	17	0	0	0	0.029163	0	0	0.16355	0	0.12028	0	0.0312993	0.0048605	0.0709575	0.056766	0.0058326	0.23784	0.728821	0.440686	0.707094
proteasome activator complex subunit 1	XP_004314691.1	PSME1	29	0	0	0	0	0.2001	0	0.043113	0	0.069741	0	0.0312954	0.03335	0.0282135	0.0225708	0.04002	0.511966	0.773284	0.79717	0.988277
protein SET isoform X1	XP_019804821.1	SET	36	0	0	0	0	0.15709	0	0	0.10081	0.054752	0	0.0312652	0.0261817	0.0388905	0.0109504	0.05158	0.511966	0.773284	0.440686	0.707094
beta-1,4-glucuronyltransferase 1	XP_019793131.1	B4GAT1	47	0	0	0	0	0.12035	0	0.02593	0.077228	0.086809	0	0.0310317	0.0200583	0.0474917	0.0225478	0.0395156	0.229766	0.728821	0.906329	1
destrin	XP_019783071.1	DSTN	19	0	0	0	0	0	0	0	0.20087	0.1091	0	0.030997	0	0.0774925	0.02182	0.040174	0.0942099	0.728821	1	1
phosphatidylinositol-glycan-specific phospholipase D isoform X4	XP_033719786.1	GPLD1	77	0	0.1364	0.098781	0	0.073711	0	0	0	0	0	0.0308892	0.051482	0	0.0197562	0.0420222	0.149101	0.728821	0.607236	0.868422
unconventional myosin-VI isoform X2	XP_019784882.1	MYO6	145	0	0	0	0	0.078484	0	0.072386	0.024902	0.027354	0.10494	0.0308066	0.0130807	0.0573955	0.040936	0.0206772	0.0532177	0.728821	0.503812	0.779851
sorting nexin-12 isoform X1	XP_019804646.1	SNX12	19	0	0	0	0	0.30732	0	0	0	0	0	0.030732	0.05122	0	0	0.061464	0.540291	0.773284	0.423711	0.707094
heme-binding protein 1 isoform X2	XP_033722914.1	HEBP1	21	0	0.24819	0	0	0	0	0.059029	0	0	0	0.0307219	0.041365	0.0147572	0.0118058	0.049638	1	1	1	1
filamin-B isoform X3	XP_019803036.2	FLNB	281	0	0	0	0	0.12323	0	0.031157	0.025757	0.07327	0.053666	0.030708	0.0205383	0.0459625	0.0316186	0.0297974	0.0880601	0.728821	0.655836	0.920968
CD166 antigen isoform X1	XP_019778875.2	ALCAM	65	0	0.079163	0	0	0	0.060414	0.018828	0	0.030456	0.11684	0.0305701	0.0232628	0.041531	0.0332248	0.0279154	0.42603	0.773284	0.823664	0.988277
carboxypeptidase Q	XP_019780653.1	CPQ	52	0	0.099304	0	0.0092633	0.10962	0	0.048734	0	0.038205	0	0.0305126	0.0363646	0.0217348	0.0173878	0.0436375	0.909464	1	0.503812	0.779851
2-aminomuconic semialdehyde dehydrogenase	XP_004317554.3	ALDH8A1	54	0	0	0	0	0	0	0.12748	0	0.036537	0.14016	0.0304177	0	0.0760443	0.0608354	0	0.0257708	0.728821	0.0720057	0.707094
choline transporter-like protein 4 isoform X1	XP_033719924.1	SLC44A4	79	0	0.13283	0.096247	0.01239	0	0	0.015474	0.046088	0	0	0.0303029	0.0402445	0.0153905	0.0223442	0.0382616	0.909464	1	0.655836	0.920968
serine/arginine-rich splicing factor 7 isoform X1	XP_004322276.2	SRSF7	27	0	0	0	0	0	0	0.095615	0.13426	0.072922	0	0.0302797	0	0.0756992	0.0337074	0.026852	0.0257708	0.728821	0.79717	0.988277
probable serine carboxypeptidase CPVL	XP_019786807.1	CPVL	54	0	0	0	0.008822	0	0	0	0.29323	0	0	0.0302052	0.00147033	0.0733075	0	0.0604104	0.760907	0.889936	0.179712	0.707094
ADP-ribose glycohydrolase ARH3	XP_033693931.1	ADPRS	39	0	0	0	0	0.30195	0	0	0	0	0	0.030195	0.050325	0	0	0.06039	0.540291	0.773284	0.423711	0.707094
dolichyl-diphosphooligosaccharide--protein glycosyltransferase subunit DAD1	XP_019804119.1	DAD1	13	0	0	0	0	0	0	0	0.30175	0	0	0.030175	0	0.0754375	0	0.06035	0.307434	0.728821	0.423711	0.707094
PDZ and LIM domain protein 5 isoform X1	XP_019781987.1	PDLIM5	63	0	0	0	0	0.28126	0	0.019194	0	0	0	0.0300454	0.0468767	0.0047985	0.0038388	0.056252	1	1	1	1
myc box-dependent-interacting protein 1 isoform X1	XP_033716180.1	BIN1	57	0	0	0	0	0	0	0.021556	0	0	0.27527	0.0296826	0	0.0742065	0.0593652	0	0.0942099	0.728821	0.179712	0.707094
hsp90 co-chaperone Cdc37	XP_033710239.1	CDC37	45	0	0	0	0	0.12734	0	0	0.16945	0	0	0.029679	0.0212233	0.0423625	0	0.059358	0.760907	0.889936	0.179712	0.707094
enoyl-	XP_033695149.1	MECR	40	0	0	0	0	0	0	0	0.29654	0	0	0.029654	0	0.074135	0	0.059308	0.307434	0.728821	0.423711	0.707094
myeloid leukemia factor 1	XP_033711300.1	MLF1	40	0	0	0	0	0	0	0	0.29654	0	0	0.029654	0	0.074135	0	0.059308	0.307434	0.728821	0.423711	0.707094
LOW QUALITY PROTEIN: testis, prostate and placenta-expressed protein	XP_033701212.1	TEPP	26	0	0	0	0	0	0	0	0.29647	0	0	0.029647	0	0.0741175	0	0.059294	0.307434	0.728821	0.423711	0.707094
3'(2'),5'-bisphosphate nucleotidase 1	XP_033706705.1	BPNT1	33	0	0	0	0.014445	0.17094	0	0	0.10969	0	0	0.0295075	0.0308975	0.0274225	0	0.059015	0.895652	1	0.0720057	0.707094
endophilin-A2 isoform X1	XP_019802676.1	SH3GL1	44	0	0.11835	0	0	0	0	0	0	0	0.17467	0.029302	0.019725	0.0436675	0.034934	0.02367	0.760907	0.889936	1	1
leukocyte surface antigen CD47 isoform X3	XP_019778094.1	CD47	33	0	0	0	0	0	0	0	0.23271	0.06019	0	0.02929	0	0.073225	0.012038	0.046542	0.0942099	0.728821	1	1
C-1-tetrahydrofolate synthase, cytoplasmic isoform X1	XP_019778299.1	MTHFD1	101	0	0	0	0	0.055645	0	0.011989	0.072564	0	0.15119	0.0291388	0.00927417	0.0589357	0.0326358	0.0256418	0.0926958	0.728821	1	1
ferric-chelate reductase 1 isoform X4	XP_019775462.1	FRRS1	58	0	0.088524	0	0	0	0	0	0	0.070041	0.13065	0.0289215	0.014754	0.0501728	0.0401382	0.0177048	0.358572	0.772502	0.607236	0.868422
platelet-activating factor acetylhydrolase IB subunit gamma isoform X1	XP_004318213.1	PAFAH1B3	26	0	0	0	0.01877	0.22212	0	0.047858	0	0	0	0.0288748	0.0401483	0.0119645	0.0095716	0.048178	0.895652	1	0.607236	0.868422
sperm acrosome membrane-associated protein 4	XP_033700543.1	SPACA4	13	0	0	0	0	0	0	0	0.28836	0	0	0.028836	0	0.07209	0	0.057672	0.307434	0.728821	0.423711	0.707094
alpha-L-iduronidase isoform X5	XP_033712364.1	IDUA	72	0	0.14599	0	0.0066573	0	0	0.016974	0	0.11757	0	0.0287191	0.0254412	0.033636	0.0269088	0.0305295	0.718632	0.889936	1	1
NADH dehydrogenase	XP_019776308.1	NDUFV2	27	0	0	0	0	0	0	0	0.28603	0	0	0.028603	0	0.0715075	0	0.057206	0.307434	0.728821	0.423711	0.707094
retinol-binding protein 1	XP_004326459.1	RBP1	16	0	0	0	0	0	0	0	0	0.28584	0	0.028584	0	0.07146	0.057168	0	0.307434	0.728821	0.423711	0.707094
septin-2	XP_019790291.1	SEPTIN2	42	0	0	0	0	0.28492	0	0	0	0	0	0.028492	0.0474867	0	0	0.056984	0.540291	0.773284	0.423711	0.707094
vacuolar protein sorting-associated protein 28 homolog	XP_033698531.1	VPS28	25	0	0	0	0.065143	0	0	0.048716	0	0.16791	0	0.0281769	0.0108572	0.0541565	0.0433252	0.0130286	0.358572	0.772502	0.607236	0.868422
ubiquitin carboxyl-terminal hydrolase 14 isoform X2	XP_004322064.1	USP14	56	0	0	0	0.0085391	0.208	0	0	0.064844	0	0	0.0281383	0.0360898	0.016211	0	0.0562766	0.895652	1	0.0720057	0.707094
Cluster of nidogen-2 isoform X1	XP_033707039.1	NID2	153	0	0.067275	0	0	0.036741	0.051152	0	0	0.025883	0.099293	0.0280344	0.0258613	0.031294	0.0250352	0.0310336	1	1	0.655836	0.920968
SUN domain-containing protein 5	XP_033696812.1	SUN5	42	0	0	0	0	0	0	0	0.27953	0	0	0.027953	0	0.0698825	0	0.055906	0.307434	0.728821	0.423711	0.707094
cadherin-15	XP_033701220.1	CDH15	96	0	0	0	0	0.11937	0	0	0	0	0.15961	0.027898	0.019895	0.0399025	0.031922	0.023874	0.760907	0.889936	1	1
nucleoside diphosphate kinase 7 isoform X1	XP_019808309.1	NME7	42	0	0	0	0	0	0	0	0.27873	0	0	0.027873	0	0.0696825	0	0.055746	0.307434	0.728821	0.423711	0.707094
meiosis-specific with OB domain-containing protein isoform X1	XP_019794383.1	MEIOB	53	0	0.097398	0	0	0.10751	0.036249	0	0	0.037472	0	0.0278629	0.0401928	0.009368	0.0074944	0.0482314	0.47117	0.773284	0.239317	0.707094
high mobility group protein B1	XP_033699690.1	HMGB1	25	0	0	0	0	0	0	0.10633	0	0.172	0	0.027833	0	0.0695825	0.055666	0	0.0942099	0.728821	0.179712	0.707094
serine protease hepsin	XP_033700832.1	HPN	45	0	0	0	0	0	0	0.02723	0.0811	0	0.16898	0.027731	0	0.0693275	0.039242	0.01622	0.0257708	0.728821	0.607236	0.868422
coiled-coil domain-containing protein 151 isoform X1	XP_033710121.1	CCDC151	72	0	0	0	0	0	0	0	0.27688	0	0	0.027688	0	0.06922	0	0.055376	0.307434	0.728821	0.423711	0.707094
coiled-coil domain-containing protein 105	XP_019806738.1	CCDC105	58	0	0	0	0	0	0	0	0.27522	0	0	0.027522	0	0.068805	0	0.055044	0.307434	0.728821	0.423711	0.707094
CMP-N-acetylneuraminate-beta-galactosamide-alpha-2,3-sialyltransferase 1	XP_033698535.1	ST3GAL1	39	0	0.27519	0	0	0	0	0	0	0	0	0.027519	0.045865	0	0	0.055038	0.540291	0.773284	0.423711	0.707094
complement component C8 beta chain	XP_019797903.2	C8B	67	0	0.076767	0.11356	0	0.084741	0	0	0	0	0	0.0275068	0.0458447	0	0.022712	0.0323016	0.149101	0.728821	0.79717	0.988277
cytosol aminopeptidase	XP_019783997.1	LAP3	56	0	0.091541	0	0.037269	0.10105	0	0.044816	0	0	0	0.0274676	0.03831	0.011204	0.0089632	0.045972	0.47117	0.773284	0.239317	0.707094
serine hydroxymethyltransferase, cytosolic isoform X1	XP_033703032.1	SHMT1	57	0	0.089918	0	0	0.099258	0	0.021386	0.063695	0	0	0.0274257	0.0315293	0.0212703	0.0042772	0.0505742	1	1	0.157939	0.707094
UPF0160 protein MYG1, mitochondrial	XP_004317864.3	MYG1	43	0	0	0	0.011214	0	0	0	0.085155	0	0.17743	0.0273799	0.001869	0.0656463	0.035486	0.0192738	0.23784	0.728821	0.79717	0.988277
ran-specific GTPase-activating protein isoform X1	XP_033693391.1	RANBP1	24	0	0	0	0.068966	0	0	0.051242	0.15261	0	0	0.0272818	0.0114943	0.050963	0.0102484	0.0443152	0.358572	0.772502	0.440686	0.707094
disabled homolog 2 isoform X2	XP_019785666.2	DAB2	82	0	0	0	0	0	0.023096	0.062639	0	0	0.18681	0.0272545	0.00384933	0.0623623	0.0498898	0.0046192	0.23784	0.728821	0.440686	0.707094
protein phosphatase inhibitor 2 isoform X2	XP_019778498.1	PPP1R2	23	0	0	0	0.021196	0.25083	0	0	0	0	0	0.0272026	0.0453377	0	0	0.0544052	0.286869	0.728821	0.179712	0.707094
small nuclear ribonucleoprotein Sm D3	XP_004319116.1	SNRPD3	14	0	0	0	0	0	0	0	0.27149	0	0	0.027149	0	0.0678725	0	0.054298	0.307434	0.728821	0.423711	0.707094
Cluster of fibulin-1 isoform X2	XP_033721738.1	FBLN1	75	0.10696	0.066003	0	0.013055	0	0.052086	0.032671	0	0	0	0.0270775	0.039684	0.00816775	0.0279262	0.0262288	0.210985	0.728821	0.823664	0.988277
phospholipid phosphatase 1 isoform X2	XP_019785600.1	PLPP1	32	0	0	0	0.031434	0	0	0	0.2387	0	0	0.0270134	0.005239	0.059675	0	0.0540268	0.760907	0.889936	0.179712	0.707094
protocadherin gamma-C3 isoform X3	XP_033709187.1	PCDHGC3	102	0	0.1021	0	0	0.1127	0	0	0.03559	0.01933	0	0.026972	0.0358	0.01373	0.003866	0.050078	1	1	0.157939	0.707094
protein ABHD14B isoform X2	XP_004315905.2	ABHD14B	33	0	0	0	0	0	0	0.037209	0	0	0.2309	0.0268109	0	0.0670272	0.0536218	0	0.0942099	0.728821	0.179712	0.707094
low affinity immunoglobulin gamma Fc region receptor III-like isoform X1	XP_019787696.1	FCGR3A	29	0.08931	0	0	0	0	0.066672	0.042606	0	0.06892	0	0.0267508	0.025997	0.0278815	0.0401672	0.0133344	0.904407	1	0.239317	0.707094
endogenous retrovirus group V member 2 Env polyprotein-like	XP_004331494.3	ERVV-2	44	0	0.24432	0	0.022791	0	0	0	0	0	0	0.0267111	0.0445185	0	0	0.0534222	0.286869	0.728821	0.179712	0.707094
collagen alpha-1(XV) chain isoform X1	XP_033714230.1	COL15A1	139	0.018228	0.036563	0	0	0.04036	0.013608	0.0086959	0.052404	0.043193	0.053964	0.0267016	0.0181265	0.0395642	0.0248162	0.028587	0.108742	0.728821	1	1
cell growth regulator with EF hand domain protein 1	XP_004313527.1	CGREF1	29	0	0	0	0	0	0	0	0	0	0.26648	0.026648	0	0.06662	0.053296	0	0.307434	0.728821	0.423711	0.707094
ruvB-like 2 isoform X1	XP_033701611.1	RUVBL2	53	0	0	0	0.018573	0.1066	0	0	0.14104	0	0	0.0266213	0.0208622	0.03526	0	0.0532426	1	1	0.0720057	0.707094
uterine milk proteins	XP_004320743.2	SERPINA6	48	0.11652	0.10723	0	0	0	0.041979	0	0	0	0	0.0265729	0.0442882	0	0.023304	0.0298418	0.149101	0.728821	0.79717	0.988277
glutathione synthetase isoform X1	XP_019806358.1	GSS	55	0	0	0	0	0.10312	0	0.022217	0	0	0.13787	0.0263207	0.0171867	0.0400217	0.0320174	0.020624	0.358572	0.772502	0.607236	0.868422
next to BRCA1 gene 1 protein isoform X1	XP_004312246.1	NBR1	109	0	0	0	0.19611	0	0	0	0.067073	0	0	0.0263183	0.032685	0.0167682	0	0.0526366	1	1	0.179712	0.707094
receptor-type tyrosine-protein phosphatase eta	XP_033716602.1	PTPRJ	147	0	0.034701	0	0	0	0	0.2146	0	0.01335	0	0.0262651	0.0057835	0.0569875	0.04559	0.0069402	0.358572	0.772502	0.607236	0.868422
hepatoma-derived growth factor isoform X1	XP_033712969.1	HDGF	26	0	0	0	0	0	0	0.099541	0	0.16102	0	0.0260561	0	0.0651402	0.0521122	0	0.0942099	0.728821	0.179712	0.707094
protein lifeguard 3	XP_033715658.1	TMBIM1	34	0	0.15127	0	0	0	0	0	0.10715	0	0	0.025842	0.0252117	0.0267875	0	0.051684	1	1	0.179712	0.707094
brain-specific angiogenesis inhibitor 1-associated protein 2-like protein 1 isoform X1	XP_019786229.1	BAIAP2L1	57	0	0.089742	0.13276	0	0	0	0	0	0.034527	0	0.0257029	0.0370837	0.00863175	0.0334574	0.0179484	0.693974	0.889936	0.607236	0.868422
beta-defensin 130B-like	XP_004327652.1	DEFB130A	9	0	0	0	0.257	0	0	0	0	0	0	0.0257	0.0428333	0	0	0.0514	0.540291	0.773284	0.423711	0.707094
calcium load-activated calcium channel isoform X1	XP_019787351.1	TMCO1	21	0	0	0	0.08054	0	0	0	0.17486	0	0	0.02554	0.0134233	0.043715	0	0.05108	0.760907	0.889936	0.179712	0.707094
NADH dehydrogenase	XP_004313466.1	NDUFS3	31	0	0	0	0	0	0	0	0.25363	0	0	0.025363	0	0.0634075	0	0.050726	0.307434	0.728821	0.423711	0.707094
complement C1s subcomponent	XP_019781576.2	C1S	77	0	0.066291	0.098064	0	0.073176	0	0.015766	0	0	0	0.0253297	0.0395885	0.0039415	0.022766	0.0278934	0.336668	0.772502	1	1
speriolin	XP_033699030.1	SPATC1	62	0	0	0	0	0	0	0	0.25321	0	0	0.025321	0	0.0633025	0	0.050642	0.307434	0.728821	0.423711	0.707094
tubulin-specific chaperone A isoform X2	XP_033708846.1	TBCA	13	0	0	0	0.1528	0	0	0.10038	0	0	0	0.025318	0.0254667	0.025095	0.020076	0.03056	1	1	1	1
coagulation factor V	XP_019774287.2	F5	257	0	0.12268	0	0.021662	0.044011	0	0	0.057203	0.0076214	0	0.0253177	0.0313922	0.0162061	0.00152428	0.0491112	0.909464	1	0.0449086	0.707094
ephrin type-B receptor 2	XP_033697499.1	EPHB2	110	0	0.046459	0.068727	0	0.051285	0	0	0	0.017874	0.06857	0.0252915	0.0277452	0.021611	0.0310342	0.0195488	0.909464	1	0.503812	0.779851
cytochrome c1, heme protein, mitochondrial	XP_033699188.1	CYC1	35	0	0	0	0	0	0	0.034824	0.21713	0	0	0.0251954	0	0.0629885	0.0069648	0.043426	0.0942099	0.728821	1	1
protein kinase C and casein kinase substrate in neurons protein 2 isoform X1	XP_033721787.1	PACSIN2	56	0	0.092094	0	0	0.10166	0	0.021904	0	0.035432	0	0.025109	0.0322923	0.014334	0.0114672	0.0387508	1	1	0.724082	0.95473
importin-5 isoform X1	XP_019776669.1	IPO5	125	0	0	0	0.09851	0	0	0	0.15256	0	0	0.025107	0.0164183	0.03814	0	0.050214	0.760907	0.889936	0.179712	0.707094
Cluster of acrosin-binding protein isoform X3	XP_033723005.1	ACRBP	50	0	0	0	0	0	0	0	0.25074	0	0	0.025074	0	0.062685	0	0.050148	0.307434	0.728821	0.423711	0.707094
Cluster of dihydrolipoyl dehydrogenase, mitochondrial isoform X2	XP_019796195.2	DLD	54	0	0	0	0	0	0	0	0.21383	0.036461	0	0.0250291	0	0.0625727	0.0072922	0.042766	0.0942099	0.728821	1	1
glycerol kinases	XP_019797473.1	GK	64	0	0	0	0	0	0	0	0.13078	0	0.1189	0.024968	0	0.06242	0.02378	0.026156	0.0942099	0.728821	1	1
LOW QUALITY PROTEIN: actin-like protein 7A	XP_033715171.1	ACTL7A	49	0	0	0	0.009841	0	0	0	0.23963	0	0	0.0249471	0.00164017	0.0599075	0	0.0498942	0.760907	0.889936	0.179712	0.707094
BTB/POZ domain-containing protein KCTD12	XP_019776668.1	KCTD12	36	0	0	0	0	0	0.1122	0.034274	0.10208	0	0	0.0248554	0.0187	0.0340885	0.0068548	0.042856	0.511966	0.773284	0.440686	0.707094
60S ribosomal protein L14	XP_004327194.1	RPL14	23	0	0	0	0	0.24714	0	0	0	0	0	0.024714	0.04119	0	0	0.049428	0.540291	0.773284	0.423711	0.707094
sortilin isoform X1	XP_019775024.2	SORT1	96	0	0.10866	0	0.020974	0	0	0	0.11743	0	0	0.0247064	0.0216057	0.0293575	0	0.0494128	1	1	0.0720057	0.707094
Cluster of agrin isoform X3	XP_033702182.1	AGRN	213	0	0.12298	0	0.016308	0	0	0	0	0	0.10759	0.0246878	0.0232147	0.0268975	0.021518	0.0278576	0.895652	1	0.607236	0.868422
annexin A6 isoform X1	XP_033709379.1	ANXA6	76	0	0.067367	0	0.0062841	0.074364	0	0.050164	0.04772	0	0	0.0245899	0.0246692	0.024471	0.0100328	0.039147	0.909464	1	0.118797	0.707094
acylphosphatase-1 isoform X1	XP_004320256.1	ACYP1	17	0	0	0	0.028578	0	0	0	0.21701	0	0	0.0245588	0.004763	0.0542525	0	0.0491176	0.760907	0.889936	0.179712	0.707094
sperm acrosome membrane-associated protein 1	XP_019784976.2	SPACA1	32	0	0	0	0	0	0	0	0.24501	0	0	0.024501	0	0.0612525	0	0.049002	0.307434	0.728821	0.423711	0.707094
izumo sperm-egg fusion protein 4 isoform X3	XP_033710719.1	IZUMO4	33	0	0	0	0.014445	0	0	0	0.23023	0	0	0.0244675	0.0024075	0.0575575	0	0.048935	0.760907	0.889936	0.179712	0.707094
60S ribosomal protein L19	XP_004319168.1	RPL19	23	0	0	0	0	0	0	0	0.15782	0.085718	0	0.0243538	0	0.0608845	0.0171436	0.031564	0.0942099	0.728821	1	1
ornithine aminotransferase, mitochondrial	XP_019795762.1	OAT	48	0	0	0	0	0	0	0	0.24262	0	0	0.024262	0	0.060655	0	0.048524	0.307434	0.728821	0.423711	0.707094
basic leucine zipper transcriptional factor ATF-like 2 isoform X1	XP_033716899.1	BATF2	29	0	0	0	0	0.19931	0	0.042943	0	0	0	0.0242253	0.0332183	0.0107358	0.0085886	0.039862	1	1	1	1
charged multivesicular body protein 6	XP_033702975.1	CHMP6	24	0	0.21959	0	0.020484	0	0	0	0	0	0	0.0240074	0.0400123	0	0	0.0480148	0.286869	0.728821	0.179712	0.707094
calpain-7 isoform X1	XP_019789958.1	CAPN7	93	0	0.055226	0	0	0	0.020554	0	0.03912	0.043243	0.081509	0.0239652	0.01263	0.040968	0.0249504	0.02298	0.210985	0.728821	1	1
ubiquitin-conjugating enzyme E2 K isoform X2	XP_033712841.1	UBE2K	22	0	0	0	0.23964	0	0	0	0	0	0	0.023964	0.03994	0	0	0.047928	0.540291	0.773284	0.423711	0.707094
LOW QUALITY PROTEIN: coagulation factor X	XP_033699568.1	F10	55	0	0	0	0	0.10249	0	0	0	0	0.13703	0.023952	0.0170817	0.0342575	0.027406	0.020498	0.760907	0.889936	1	1
hemicentin-1	XP_033709264.1	HMCN1	614	0.008266	0.033336	0.012231	0	0.018302	0.0061707	0.0079285	0.017663	0.097997	0.036803	0.0238697	0.013051	0.0400979	0.0326451	0.0150943	0.257143	0.728821	0.547619	0.815452
transcobalamin-1	XP_019804035.1	TCN1	49	0	0	0	0	0.23792	0	0	0	0	0	0.023792	0.0396533	0	0	0.047584	0.540291	0.773284	0.423711	0.707094
NADH dehydrogenase	XP_033710100.1	NDUFB7	16	0	0	0	0	0	0	0	0.23596	0	0	0.023596	0	0.05899	0	0.047192	0.307434	0.728821	0.423711	0.707094
papilin isoform X1	XP_033706786.1	PAPLN	157	0.016181	0	0	0	0.072396	0.012079	0.015598	0.046457	0.025232	0.047902	0.0235845	0.016776	0.0337973	0.0209826	0.0261864	0.160642	0.728821	0.832519	0.988277
LOW QUALITY PROTEIN: 26S proteasome non-ATPase regulatory subunit 9-like	XP_033718524.1	PSMD9	24	0	0	0	0	0.23561	0	0	0	0	0	0.023561	0.0392683	0	0	0.047122	0.540291	0.773284	0.423711	0.707094
carboxypeptidase B	XP_019789686.2	CPB1	48	0	0	0	0.01005	0	0.040098	0.025624	0	0	0.15901	0.0234782	0.008358	0.0461585	0.0369268	0.0100296	0.548186	0.779736	0.906329	1
calicin	XP_004320757.1	CCIN	67	0	0	0	0	0	0	0	0.23361	0	0	0.023361	0	0.0584025	0	0.046722	0.307434	0.728821	0.423711	0.707094
ATP synthase subunit gamma, mitochondrial isoform X1	XP_004324413.1	ATP5F1C	33	0	0	0	0	0	0	0	0.23355	0	0	0.023355	0	0.0583875	0	0.04671	0.307434	0.728821	0.423711	0.707094
ubiquitin carboxyl-terminal hydrolase 5 isoform X1	XP_033722980.1	USP5	98	0	0	0	0.015099	0.11715	0	0.025242	0.075178	0	0	0.0232669	0.0220415	0.025105	0.0050484	0.0414854	0.718632	0.889936	0.239317	0.707094
prohibitin-2	XP_033722977.1	PHB2	33	0	0	0	0	0	0	0	0.23188	0	0	0.023188	0	0.05797	0	0.046376	0.307434	0.728821	0.423711	0.707094
NADH dehydrogenase	XP_033717160.1	NDUFV1	51	0	0	0	0	0	0	0	0.23	0	0	0.023	0	0.0575	0	0.046	0.307434	0.728821	0.423711	0.707094
dolichyl-diphosphooligosaccharide--protein glycosyltransferase subunit 2 isoform X3	XP_019806321.2	RPN2	75	0	0	0	0.077747	0	0	0	0.1515	0	0	0.0229247	0.0129578	0.037875	0	0.0458494	0.760907	0.889936	0.179712	0.707094
Y-box-binding protein 1	XP_019793551.1	YBX1	36	0	0	0	0	0	0	0.071702	0.10208	0.055443	0	0.0229225	0	0.0573062	0.025429	0.020416	0.0257708	0.728821	0.79717	0.988277
ubiquitin-conjugating enzyme E2 variant 3 isoform X2	XP_004321578.3	UEVLD	52	0	0.098448	0	0.0091834	0	0	0	0	0.12092	0	0.0228551	0.0179386	0.03023	0.024184	0.0215263	1	1	0.79717	0.988277
NADH dehydrogenase	XP_033710343.1	NDUFA7	13	0	0	0	0	0	0	0.22782	0	0	0	0.022782	0	0.056955	0.045564	0	0.307434	0.728821	0.423711	0.707094
testis-specific gene 10 protein isoform X1	XP_019786731.1	TSGA10	105	0	0	0	0	0	0	0	0.22421	0	0	0.022421	0	0.0560525	0	0.044842	0.307434	0.728821	0.423711	0.707094
voltage-dependent calcium channel subunit alpha-2/delta-1 isoform X1	XP_019796064.2	CACNA2D1	122	0	0.041859	0.1255	0.0079137	0	0.015579	0	0	0.032639	0	0.0223491	0.0318086	0.00815975	0.0316278	0.0130703	0.306103	0.728821	1	1
frizzled-8	XP_019788995.2	FZD8	73	0	0.070161	0	0	0	0	0	0.0497	0	0.10355	0.0223411	0.0116935	0.0383125	0.02071	0.0239722	0.358572	0.772502	0.79717	0.988277
myeloperoxidase	XP_033703137.1	MPO	81	0	0.12889	0	0	0	0	0	0	0	0.093238	0.0222128	0.0214817	0.0233095	0.0186476	0.025778	1	1	1	1
enoyl-CoA hydratase, mitochondrial	XP_033698300.1	ECHS1	31	0	0	0	0	0	0	0.039652	0.1181	0.064143	0	0.0221895	0	0.0554738	0.020759	0.02362	0.0257708	0.728821	0.79717	0.988277
serine dehydratase-like	XP_033693800.1	SDSL	34	0	0	0	0	0	0	0	0	0	0.22179	0.022179	0	0.0554475	0.044358	0	0.307434	0.728821	0.423711	0.707094
26S proteasome non-ATPase regulatory subunit 2 isoform X1	XP_033711446.1	PSMD2	100	0	0	0	0.0047494	0.11423	0	0.024613	0.036066	0.039814	0	0.0219472	0.0198299	0.0251232	0.0128854	0.0310091	0.306103	0.728821	0.655836	0.920968
Cluster of sarcoplasmic/endoplasmic reticulum calcium ATPase 2 isoform X1	XP_019805724.1	ATP2A2	115	0	0	0	0.1219	0	0	0	0.097013	0	0	0.0218913	0.0203167	0.0242533	0	0.0437826	1	1	0.179712	0.707094
NADH dehydrogenase	XP_019774143.1	NDUFA12	17	0	0	0	0	0	0	0	0.21847	0	0	0.021847	0	0.0546175	0	0.043694	0.307434	0.728821	0.423711	0.707094
NADH-ubiquinone oxidoreductase 75 kDa subunit, mitochondrial	XP_004319717.1	NDUFS1	80	0	0	0	0	0	0	0	0.19352	0.024715	0	0.0218235	0	0.0545588	0.004943	0.038704	0.0942099	0.728821	1	1
insulin-like growth factor-binding protein complex acid labile subunit	XP_033695959.1	IGFALS	67	0	0	0	0	0.085026	0	0.01832	0	0	0.11368	0.0217026	0.014171	0.033	0.0264	0.0170052	0.358572	0.772502	0.607236	0.868422
mitochondrial fission factor isoform X1	XP_019779099.1	MFF	40	0	0	0	0.025215	0	0	0	0.19148	0	0	0.0216695	0.0042025	0.04787	0	0.043339	0.760907	0.889936	0.179712	0.707094
peptidyl-tRNA hydrolase 2, mitochondrial	XP_004325096.1	PTRH2	19	0	0	0	0.025203	0	0	0	0.19139	0	0	0.0216593	0.0042005	0.0478475	0	0.0433186	0.760907	0.889936	0.179712	0.707094
3-ketoacyl-CoA thiolase, mitochondrial isoform X1	XP_019792597.1	ACAA2	42	0	0	0	0	0	0	0.029285	0.087221	0.098469	0	0.0214975	0	0.0537437	0.0255508	0.0174442	0.0257708	0.728821	0.607236	0.868422
cartilage intermediate layer protein 2 isoform X1	XP_033711058.1	CILP2	127	0.04049	0.081215	0	0	0	0	0.019316	0.05753	0.015426	0	0.0213977	0.0202842	0.023068	0.0150464	0.027749	0.569646	0.804051	1	1
T-complex protein 1 subunit epsilon	XP_004326156.1	CCT5	60	0	0	0	0.055261	0	0	0	0.12522	0.033096	0	0.0213577	0.00921017	0.039579	0.0066192	0.0360962	0.358572	0.772502	0.440686	0.707094
nucleobindin-2 isoform X1	XP_019804032.1	NUCB2	50	0	0.21203	0	0	0	0	0	0	0	0	0.021203	0.0353383	0	0	0.042406	0.540291	0.773284	0.423711	0.707094
N-acetylgalactosamine-6-sulfatase isoform X1	XP_033701956.1	GALNS	62	0	0.083201	0	0.0077612	0	0	0.019788	0	0.10122	0	0.021197	0.0151604	0.030252	0.0242016	0.0181924	0.548186	0.779736	0.906329	1
THO complex subunit 4	XP_019796267.1	ALYREF	27	0	0	0	0	0	0	0	0.13653	0.074152	0	0.0210682	0	0.0526705	0.0148304	0.027306	0.0942099	0.728821	1	1
annexin A7 isoform X3	XP_019791634.2	ANXA7	52	0	0	0	0	0.10867	0	0.023415	0	0.078133	0	0.0210218	0.0181117	0.025387	0.0203096	0.021734	0.511966	0.773284	0.79717	0.988277
gamma-aminobutyric acid receptor-associated protein-like 2	XP_004313513.1	GABARAPL2	14	0	0	0	0.20929	0	0	0	0	0	0	0.020929	0.0348817	0	0	0.041858	0.540291	0.773284	0.423711	0.707094
chondroitin sulfate proteoglycan 4 isoform X1	XP_033707915.1	CSPG4	250	0	0.040979	0	0	0.045236	0	0.0097464	0.029028	0.023803	0.060482	0.0209274	0.0143692	0.0307649	0.0188063	0.0230486	0.226341	0.728821	0.829357	0.988277
Cluster of immunoglobulin superfamily member 8 isoform X2	XP_033712425.1	IGSF8	64	0	0	0	0	0	0	0	0	0.20908	0	0.020908	0	0.05227	0.041816	0	0.307434	0.728821	0.423711	0.707094
peptidyl-prolyl cis-trans isomerase E isoform X1	XP_033693410.1	PPIE	33	0	0	0	0	0.17094	0	0.03683	0	0	0	0.020777	0.02849	0.0092075	0.007366	0.034188	1	1	1	1
aldehyde dehydrogenase family 16 member A1	XP_033701073.1	ALDH16A1	85	0	0	0	0	0.13486	0	0.029057	0.042458	0	0	0.0206375	0.0224767	0.0178787	0.0058114	0.0354636	0.511966	0.773284	0.440686	0.707094
myosin-14	XP_033701412.1	MYH14	229	0	0	0	0	0.10022	0	0	0.064311	0.0085488	0.032795	0.0205875	0.0167033	0.0264137	0.00826876	0.0329062	0.229766	0.728821	0.724082	0.95473
tenomodulin	XP_004317242.1	TNMD	37	0	0	0	0	0	0	0	0	0	0.20556	0.020556	0	0.05139	0.041112	0	0.307434	0.728821	0.423711	0.707094
aldose 1-epimerase isoform X2	XP_019798363.1	GALM	43	0	0	0	0	0	0	0.028517	0	0	0.17696	0.0205477	0	0.0513693	0.0410954	0	0.0942099	0.728821	0.179712	0.707094
LOW QUALITY PROTEIN: protein MENT	XP_019774952.1	C1H1orf56	37	0	0	0	0	0	0	0	0.20414	0	0	0.020414	0	0.051035	0	0.040828	0.307434	0.728821	0.423711	0.707094
S-adenosylmethionine synthase	XP_004313922.1	MAT2A	44	0	0	0	0	0.1303	0	0.028074	0	0.045414	0	0.0203788	0.0217167	0.018372	0.0146976	0.02606	0.511966	0.773284	0.79717	0.988277
40S ribosomal protein S11	XP_033700138.1	RPS11	18	0	0	0	0	0	0	0	0.20213	0	0	0.020213	0	0.0505325	0	0.040426	0.307434	0.728821	0.423711	0.707094
sperm-associated antigen 4 protein	XP_019806347.1	SPAG4	48	0	0	0	0.044311	0	0	0	0.15712	0	0	0.0201431	0.00738517	0.03928	0	0.0402862	0.760907	0.889936	0.179712	0.707094
semaphorin-4B isoform X1	XP_033708034.1	SEMA4B	91	0	0.056039	0	0	0.06186	0	0	0	0	0.08271	0.0200609	0.0196498	0.0206775	0.016542	0.0235798	1	1	0.79717	0.988277
cullin-associated NEDD8-dissociated protein 1 isoform X1	XP_019773910.1	CAND1	136	0	0	0	0.0070552	0.083489	0	0	0.10974	0	0	0.0200284	0.0150907	0.027435	0	0.0400568	1	1	0.0720057	0.707094
pyrroline-5-carboxylate reductase 3	XP_033698892.1	PYCR3	29	0	0	0	0	0.2001	0	0	0	0	0	0.02001	0.03335	0	0	0.04002	0.540291	0.773284	0.423711	0.707094
transport and Golgi organization protein 1 homolog isoform X1	XP_019775934.2	MIA3	217	0.01168	0.023429	0.034658	0	0.025862	0	0.016968	0.03344	0.018162	0.034579	0.0198778	0.0159382	0.0257872	0.0232094	0.0165462	0.454174	0.773284	0.529619	0.808251
long-chain-fatty-acid--CoA ligase ACSBG2	XP_033710463.1	ACSBG2	76	0	0	0	0.04984	0	0	0	0.14872	0	0	0.019856	0.00830667	0.03718	0	0.039712	0.760907	0.889936	0.179712	0.707094
heterogeneous nuclear ribonucleoprotein U isoform X1	XP_019775953.1	HNRNPU	90	0	0	0	0	0.12688	0	0.027338	0	0.044223	0	0.0198441	0.0211467	0.0178902	0.0143122	0.025376	0.511966	0.773284	0.79717	0.988277
coagulation factor VIII	XP_033704882.1	F8	266	0.0095328	0.019121	0	0.0089823	0	0.021611	0.0091509	0	0.014803	0.11497	0.0198171	0.00987452	0.034731	0.0296913	0.00994286	0.746128	0.889936	0.672336	0.920968
EMI domain-containing protein 1 isoform X1	XP_033693024.1	EMID1	47	0	0	0	0	0.12064	0	0	0.077413	0	0	0.0198053	0.0201067	0.0193532	0	0.0396106	1	1	0.179712	0.707094
enolase-phosphatase E1 isoform X1	XP_004324439.1	ENOPH1	29	0	0	0	0	0.19775	0	0	0	0	0	0.019775	0.0329583	0	0	0.03955	0.540291	0.773284	0.423711	0.707094
LOW QUALITY PROTEIN: sperm equatorial segment protein 1	XP_019806471.2	SPESP1	39	0	0	0	0	0	0	0	0.19731	0	0	0.019731	0	0.0493275	0	0.039462	0.307434	0.728821	0.423711	0.707094
40S ribosomal protein S10	XP_004320970.1	RPS10	19	0	0	0	0	0	0	0	0.19721	0	0	0.019721	0	0.0493025	0	0.039442	0.307434	0.728821	0.423711	0.707094
sodium/glucose cotransporter 1 isoform X1	XP_019806121.1	SLC5A1	73	0	0.069947	0	0	0	0	0.071135	0	0.055023	0	0.0196105	0.0116578	0.0315395	0.0252316	0.0139894	0.358572	0.772502	0.607236	0.868422
activated RNA polymerase II transcriptional coactivator p15	XP_019785742.1	SUB1	14	0	0	0	0	0	0	0.19554	0	0	0	0.019554	0	0.048885	0.039108	0	0.307434	0.728821	0.423711	0.707094
tektin-2	XP_033693937.1	TEKT2	39	0	0	0	0	0	0	0	0.19552	0	0	0.019552	0	0.04888	0	0.039104	0.307434	0.728821	0.423711	0.707094
aspartoacylase	XP_019782451.1	ASPA	36	0	0	0	0	0.1606	0	0.034602	0	0	0	0.0195202	0.0267667	0.0086505	0.0069204	0.03212	1	1	1	1
proprotein convertase subtilisin/kexin type 9 isoform X1	XP_033722010.1	PCSK9	74	0	0	0	0	0.076741	0.025874	0.016535	0.049245	0.026747	0	0.0195142	0.0171025	0.0231317	0.0086564	0.030372	0.42603	0.773284	0.372748	0.707094
glyoxylate reductase/hydroxypyruvate reductase	XP_019804565.1	GRHPR	36	0	0	0	0	0.16009	0	0.034492	0	0	0	0.0194582	0.0266817	0.008623	0.0068984	0.032018	1	1	1	1
reticulophagy regulator 1 isoform X2	XP_019806671.2	RETREG1	55	0	0	0	0.12758	0	0	0	0.066716	0	0	0.0194296	0.0212633	0.016679	0	0.0388592	1	1	0.179712	0.707094
Cluster of 40S ribosomal protein S4, X isoform	XP_004327034.2	RPS4X	30	0	0	0	0	0.19394	0	0	0	0	0	0.019394	0.0323233	0	0	0.038788	0.540291	0.773284	0.423711	0.707094
beta-Ala-His dipeptidase isoform X1	XP_019792776.1	CNDP1	57	0	0	0	0	0.099848	0	0.093797	0	0	0	0.0193645	0.0166413	0.0234493	0.0187594	0.0199696	1	1	1	1
Cluster of anthrax toxin receptor 1 isoform X1	XP_033694264.1	ANTXR1	72	0.03525	0	0	0	0	0.053817	0	0	0	0.10435	0.0193417	0.0148445	0.0260875	0.02792	0.0107634	1	1	0.607236	0.868422
proto-oncogene tyrosine-protein kinase Src isoform X3	XP_033696209.1	SRC	55	0	0.1928	0	0	0	0	0	0	0	0	0.01928	0.0321333	0	0	0.03856	0.540291	0.773284	0.423711	0.707094
GDP-L-fucose synthase	XP_033698890.1	TSTA3	36	0	0	0	0	0.15858	0	0.034167	0	0	0	0.0192747	0.02643	0.00854175	0.0068334	0.031716	1	1	1	1
Cluster of cytochrome b-c1 complex subunit Rieske, mitochondrial	XP_033700285.1	UQCRFS1	30	0	0	0	0	0	0	0	0.12446	0.067596	0	0.0192056	0	0.048014	0.0135192	0.024892	0.0942099	0.728821	1	1
ephrin type-A receptor 1 isoform X1	XP_033719286.1	EPHA1	109	0	0	0	0	0	0.017505	0.034577	0.033317	0.036734	0.069418	0.0191551	0.0029175	0.0435115	0.0281458	0.0101644	0.0089113	0.728821	0.265205	0.707094
secreted frizzled-related protein 4	XP_004330538.1	SFRP4	40	0	0	0	0	0	0	0	0	0	0.19154	0.019154	0	0.047885	0.038308	0	0.307434	0.728821	0.423711	0.707094
serine protease 40-like	XP_019787318.1	PRSS38	42	0	0	0	0.011394	0	0	0	0.17979	0	0	0.0191184	0.001899	0.0449475	0	0.0382368	0.760907	0.889936	0.179712	0.707094
phosphate carrier protein, mitochondrial-like	XP_033720594.1	SLC25A3	40	0	0	0	0	0	0	0	0.19091	0	0	0.019091	0	0.0477275	0	0.038182	0.307434	0.728821	0.423711	0.707094
cytochrome c oxidase subunit II (mitochondrion)	YP_002587063.1	COX2	26	0	0	0	0	0	0	0.047858	0.14254	0	0	0.0190398	0	0.0475995	0.0095716	0.028508	0.0942099	0.728821	1	1
nucleolin isoform X1	XP_004328514.1	NCL	77	0	0	0	0	0.073496	0	0.015835	0.047163	0.05232	0	0.0188814	0.0122493	0.0288295	0.013631	0.0241318	0.229766	0.728821	0.906329	1
receptor-type tyrosine-protein phosphatase S isoform X1	XP_033710486.1	PTPRS	214	0	0	0	0	0.026212	0	0.017201	0.01682	0.056934	0.070625	0.0187792	0.00436867	0.040395	0.028952	0.0086064	0.0307278	0.728821	0.372748	0.707094
LOW QUALITY PROTEIN: testicular haploid expressed gene protein	XP_033711082.1	THEG	41	0	0	0	0	0	0	0	0.1876	0	0	0.01876	0	0.0469	0	0.03752	0.307434	0.728821	0.423711	0.707094
phosphoglucomutase-2 isoform X4	XP_033712807.1	PGM2	62	0	0	0	0	0.18717	0	0	0	0	0	0.018717	0.031195	0	0	0.037434	0.540291	0.773284	0.423711	0.707094
disintegrin and metalloproteinase domain-containing protein 5-like isoform X1	XP_033704633.1	ADAM18	90	0	0	0	0.062169	0	0	0	0.12451	0	0	0.0186679	0.0103615	0.0311275	0	0.0373358	0.760907	0.889936	0.179712	0.707094
ADP-ribosyl cyclase/cyclic ADP-ribose hydrolase 1	XP_019784009.1	CD38	33	0	0	0	0.014544	0.17211	0	0	0	0	0	0.0186654	0.031109	0	0	0.0373308	0.286869	0.728821	0.179712	0.707094
beta-galactosidase-1-like protein isoform X3	XP_004320387.1	GLB1L	73	0	0.14279	0	0.043714	0	0	0	0	0	0	0.0186504	0.031084	0	0	0.0373008	0.286869	0.728821	0.179712	0.707094
beta-defensin 136	XP_004320979.1	DEFB136	8	0	0	0	0.18545	0	0	0	0	0	0	0.018545	0.0309083	0	0	0.03709	0.540291	0.773284	0.423711	0.707094
trifunctional enzyme subunit alpha, mitochondrial	XP_019798668.2	HADHA	83	0	0	0	0	0	0	0	0.18523	0	0	0.018523	0	0.0463075	0	0.037046	0.307434	0.728821	0.423711	0.707094
ADP-ribosylation factor 6	XP_019779493.1	ARF6	20	0	0	0	0	0	0	0	0.18484	0	0	0.018484	0	0.04621	0	0.036968	0.307434	0.728821	0.423711	0.707094
mucin-15 isoform X1	XP_019803839.2	MUC15	36	0	0	0	0.080773	0	0	0	0.10208	0	0	0.0182853	0.0134622	0.02552	0	0.0365706	0.760907	0.889936	0.179712	0.707094
40S ribosomal protein S2	XP_004332198.2	RPS2	31	0	0	0	0	0.18204	0	0	0	0	0	0.018204	0.03034	0	0	0.036408	0.540291	0.773284	0.423711	0.707094
amyloid-like protein 2 isoform X1	XP_019797613.1	APLP2	86	0	0.059625	0	0.0055619	0	0.022191	0.028902	0.042236	0.02294	0	0.0181456	0.014563	0.0235195	0.0103684	0.0259228	0.378923	0.773284	0.332112	0.707094
ruvB-like 1 isoform X1	XP_033721434.1	RUVBL1	50	0	0	0	0.030651	0	0	0	0.15019	0	0	0.0180841	0.0051085	0.0375475	0	0.0361682	0.760907	0.889936	0.179712	0.707094
translin isoform X1	XP_004329236.1	TSN	26	0	0	0	0.039401	0	0	0	0.14068	0	0	0.0180081	0.00656683	0.03517	0	0.0360162	0.760907	0.889936	0.179712	0.707094
glutathione S-transferase theta-3-like	XP_033693824.1	GSTT1	27	0	0	0	0.17996	0	0	0	0	0	0	0.017996	0.0299933	0	0	0.035992	0.540291	0.773284	0.423711	0.707094
keratinocyte-associated transmembrane protein 2	XP_019779983.1	C3H5orf15	29	0	0.17984	0	0	0	0	0	0	0	0	0.017984	0.0299733	0	0	0.035968	0.540291	0.773284	0.423711	0.707094
COP9 signalosome complex subunit 8 isoform X1	XP_004314708.1	COPS8	23	0	0	0	0.020885	0	0	0	0.15859	0	0	0.0179475	0.00348083	0.0396475	0	0.035895	0.760907	0.889936	0.179712	0.707094
Cluster of isochorismatase domain-containing protein 1 isoform X1	XP_019779911.1	ISOC1	32	0	0	0	0	0.17819	0	0	0	0	0	0.017819	0.0296983	0	0	0.035638	0.540291	0.773284	0.423711	0.707094
platelet-derived growth factor D isoform X1	XP_019804374.1	PDGFD	43	0	0	0	0	0	0	0	0.17733	0	0	0.017733	0	0.0443325	0	0.035466	0.307434	0.728821	0.423711	0.707094
glutathione S-transferase LANCL1	XP_019794546.1	LANCL1	45	0	0	0	0.010574	0	0	0	0.1664	0	0	0.0176974	0.00176233	0.0416	0	0.0353948	0.760907	0.889936	0.179712	0.707094
amyloid-beta precursor protein isoform X3	XP_033711880.1	APP	84	0	0	0	0	0	0	0.061143	0.042965	0.072754	0	0.0176862	0	0.0442155	0.0267794	0.008593	0.0257708	0.728821	0.440686	0.707094
ectonucleotide pyrophosphatase/phosphodiesterase family member 3	XP_004313380.1	ENPP3	99	0	0	0	0.014871	0	0	0.14207	0	0.019787	0	0.0176728	0.0024785	0.0404643	0.0323714	0.0029742	0.23784	0.728821	0.440686	0.707094
NADH dehydrogenase	XP_004315778.1	NDUFB10	21	0	0	0	0	0	0	0	0.17581	0	0	0.017581	0	0.0439525	0	0.035162	0.307434	0.728821	0.423711	0.707094
dolichyl-diphosphooligosaccharide--protein glycosyltransferase 48 kDa subunit	XP_004310787.1	DDOST	49	0	0	0	0.1003	0	0	0	0.074903	0	0	0.0175203	0.0167167	0.0187257	0	0.0350406	1	1	0.179712	0.707094
cell cycle progression protein 1 isoform X1	XP_019802249.1	CCPG1	98	0	0	0	0.13834	0	0	0	0.036847	0	0	0.0175187	0.0230567	0.00921175	0	0.0350374	1	1	0.179712	0.707094
glucosamine-6-phosphate isomerase 1	XP_019780172.1	GNPDA1	33	0	0	0	0	0.17509	0	0	0	0	0	0.017509	0.0291817	0	0	0.035018	0.540291	0.773284	0.423711	0.707094
spectrin alpha chain, non-erythrocytic 1 isoform X1	XP_019804745.1	SPTAN1	285	0	0	0	0	0.1638	0	0.0042388	0	0.0068568	0	0.0174896	0.0273	0.0027739	0.00221912	0.03276	0.511966	0.773284	0.79717	0.988277
septin-4 isoform X1	XP_033703443.1	SEPTIN4	110	0	0	0	0	0	0	0	0.17404	0	0	0.017404	0	0.04351	0	0.034808	0.307434	0.728821	0.423711	0.707094
BRI3-binding protein	XP_019797673.2	BRI3BP	27	0	0	0	0.038001	0	0	0	0.13595	0	0	0.0173951	0.0063335	0.0339875	0	0.0347902	0.760907	0.889936	0.179712	0.707094
succinate--CoA ligase	XP_019792137.2	SUCLA2	44	0	0	0	0	0	0	0	0.17307	0	0	0.017307	0	0.0432675	0	0.034614	0.307434	0.728821	0.423711	0.707094
Cluster of 40S ribosomal protein S19 isoform X1	XP_033700081.1	RPS19	16	0	0	0	0	0	0	0.17255	0	0	0	0.017255	0	0.0431375	0.03451	0	0.307434	0.728821	0.423711	0.707094
proteinase-activated receptor 2	XP_004321969.1	F2RL1	44	0	0	0	0	0.12864	0.043372	0	0	0	0	0.0172012	0.0286687	0	0	0.0344024	0.286869	0.728821	0.179712	0.707094
LOW QUALITY PROTEIN: coiled-coil domain-containing protein 188	XP_033693825.1	CCDC188	44	0	0	0	0	0	0	0	0.17079	0	0	0.017079	0	0.0426975	0	0.034158	0.307434	0.728821	0.423711	0.707094
biliverdin reductase A	XP_019796242.1	BLVRA	33	0	0	0	0	0.17036	0	0	0	0	0	0.017036	0.0283933	0	0	0.034072	0.540291	0.773284	0.423711	0.707094
PDZ domain-containing protein 4	XP_033705774.1	PDZD4	85	0	0	0	0	0	0.17024	0	0	0	0	0.017024	0.0283733	0	0	0.034048	0.540291	0.773284	0.423711	0.707094
Cluster of gamma-aminobutyric acid receptor-associated protein	XP_004326139.1	GABARAP	14	0	0	0	0.16942	0	0	0	0	0	0	0.016942	0.0282367	0	0	0.033884	0.540291	0.773284	0.423711	0.707094
enoyl-CoA delta isomerase 1, mitochondrial	XP_033695564.1	ECI1	33	0	0	0	0	0	0	0	0.10969	0.059577	0	0.0169267	0	0.0423168	0.0119154	0.021938	0.0942099	0.728821	1	1
tropomodulin-3 isoform X1	XP_019788446.1	TMOD3	40	0	0	0	0	0	0	0.06429	0	0.104	0	0.016829	0	0.0420725	0.033658	0	0.0942099	0.728821	0.179712	0.707094
60S ribosomal protein L7 isoform X2	XP_004314065.1	RPL7	29	0	0	0	0	0	0	0.042275	0.12591	0	0	0.0168185	0	0.0420463	0.008455	0.025182	0.0942099	0.728821	1	1
adhesion G protein-coupled receptor L1 isoform X1	XP_033710076.1	ADGRL1	162	0	0	0	0	0.034645	0	0.015079	0	0.024392	0.093572	0.0167688	0.00577417	0.0332607	0.0266086	0.006929	0.149541	0.728821	0.346522	0.707094
neural cell adhesion molecule L1-like protein isoform X3	XP_019803130.1	CHL1	132	0	0	0	0	0	0.13885	0	0.027368	0	0	0.0166218	0.0231417	0.006842	0	0.0332436	1	1	0.179712	0.707094
receptor-type tyrosine-protein phosphatase F isoform X1	XP_033723726.1	PTPRF	213	0	0.048179	0	0.006793	0.053183	0	0.005686	0.016935	0	0.035285	0.0166061	0.0180258	0.0144765	0.0081942	0.025018	1	1	0.161238	0.707094
actin-like protein 9	XP_004319790.1	ACTL9	45	0	0	0	0	0	0	0	0.16597	0	0	0.016597	0	0.0414925	0	0.033194	0.307434	0.728821	0.423711	0.707094
protein kinase C delta type isoform X2	XP_033721031.1	PRKCD	75	0	0.13952	0	0	0	0	0	0	0.026267	0	0.0165787	0.0232533	0.00656675	0.0052534	0.027904	1	1	1	1
beta-1,4-galactosyltransferase 2 isoform X1	XP_019793497.1	B4GALT2	46	0	0	0.16482	0	0	0	0	0	0	0	0.016482	0.02747	0	0.032964	0	0.540291	0.773284	0.423711	0.707094
RNA-binding protein 3 isoform X1	XP_033705947.1	RBM3	17	0	0	0	0	0	0	0.16478	0	0	0	0.016478	0	0.041195	0.032956	0	0.307434	0.728821	0.423711	0.707094
serine protease 53	XP_033694892.1	PRSS53	58	0	0	0	0	0	0.032819	0	0	0	0.13015	0.0162969	0.00546983	0.0325375	0.02603	0.0065638	0.760907	0.889936	1	1
Na(+)/H(+) exchange regulatory cofactor NHE-RF2 isoform X1	XP_033695534.1	SLC9A3R2	39	0	0.13165	0	0	0	0	0.031311	0	0	0	0.0162961	0.0219417	0.00782775	0.0062622	0.02633	1	1	1	1
deoxyribose-phosphate aldolase	XP_019792588.1	DERA	35	0	0	0	0	0.16267	0	0	0	0	0	0.016267	0.0271117	0	0	0.032534	0.540291	0.773284	0.423711	0.707094
cilia- and flagella-associated protein 20 isoform X1	XP_019791305.1	CFAP20	23	0	0	0	0	0	0	0	0.16257	0	0	0.016257	0	0.0406425	0	0.032514	0.307434	0.728821	0.423711	0.707094
tartrate-resistant acid phosphatase type 5	XP_019789564.1	ACP5	39	0	0	0	0.056032	0	0	0	0	0.10619	0	0.0162222	0.00933867	0.0265475	0.021238	0.0112064	0.760907	0.889936	1	1
Cluster of ras-related protein Rap-1b	XP_019773968.1	RAP1B	21	0	0	0	0.1622	0	0	0	0	0	0	0.01622	0.0270333	0	0	0.03244	0.540291	0.773284	0.423711	0.707094
inter-alpha-trypsin inhibitor heavy chain H5 isoform X1	XP_033708230.1	ITIH5	104	0.024509	0	0	0.014194	0	0.097408	0.023751	0	0	0	0.0159862	0.0226852	0.00593775	0.009652	0.0223204	0.47117	0.773284	1	1
uroplakin-1a isoform X2	XP_033700871.1	UPK1A	35	0	0	0	0	0	0	0	0.10338	0.056152	0	0.0159532	0	0.039883	0.0112304	0.020676	0.0942099	0.728821	1	1
Cluster of brain-specific angiogenesis inhibitor 1-associated protein 2 isoform X1	XP_033703493.1	BAIAP2	59	0	0	0	0	0	0	0.15944	0	0	0	0.015944	0	0.03986	0.031888	0	0.307434	0.728821	0.423711	0.707094
epidermal growth factor receptor kinase substrate 8-like protein 1 isoform X5	XP_033701675.1	EPS8L1	80	0	0.063969	0	0	0.070613	0	0	0	0.024611	0	0.0159193	0.0224303	0.00615275	0.0049222	0.0269164	0.693974	0.889936	0.440686	0.707094
ribonuclease K6	XP_004329258.1	RNASE6	17	0	0	0	0	0	0	0.15882	0	0	0	0.015882	0	0.039705	0.031764	0	0.307434	0.728821	0.423711	0.707094
60S ribosomal protein L38	XP_004331065.1	RPL38	8	0	0	0	0	0	0	0.15863	0	0	0	0.015863	0	0.0396575	0.031726	0	0.307434	0.728821	0.423711	0.707094
plexin domain-containing protein 2	XP_033708310.1	PLXDC2	59	0	0	0	0.0080547	0	0	0.020537	0.061165	0.068273	0	0.015803	0.00134245	0.0374937	0.017762	0.0138439	0.0546639	0.728821	0.906329	1
dyslexia-associated protein KIAA0319-like protein homolog isoform X3	XP_033694012.1	KIAA0319L	115	0	0	0	0	0.048755	0.016438	0.010505	0	0.016993	0.065188	0.0157879	0.0108655	0.0231715	0.0185372	0.0130386	0.306103	0.728821	0.655836	0.920968
neural cell adhesion molecule L1	XP_033705640.1	L1CAM	139	0	0.074401	0	0	0	0	0	0	0.028624	0.054268	0.0157293	0.0124002	0.020723	0.0165784	0.0148802	0.511966	0.773284	0.79717	0.988277
NADH dehydrogenase	XP_033710819.1	NDUFS7	24	0	0	0	0	0	0	0	0.15706	0	0	0.015706	0	0.039265	0	0.031412	0.307434	0.728821	0.423711	0.707094
protein CDV3 homolog isoform X1	XP_019789743.1	CDV3	27	0	0	0	0.059997	0	0	0.096036	0	0	0	0.0156033	0.0099995	0.024009	0.0192072	0.0119994	0.760907	0.889936	1	1
Cluster of unconventional myosin-Ib isoform X1	XP_019787041.2	MYO1B	132	0	0.14071	0	0.014971	0	0	0	0	0	0	0.0155681	0.0259468	0	0	0.0311362	0.286869	0.728821	0.179712	0.707094
histone H1.0	XP_019805738.2	H1-0	21	0	0	0	0	0	0	0.059352	0	0.096009	0	0.0155361	0	0.0388402	0.0310722	0	0.0942099	0.728821	0.179712	0.707094
succinate dehydrogenase	XP_004313664.1	SDHB	32	0	0	0	0	0	0	0.038942	0.11598	0	0	0.0154922	0	0.0387305	0.0077884	0.023196	0.0942099	0.728821	1	1
Y-box-binding protein 3 isoform X2	XP_019793294.1	YBX3	32	0	0	0	0	0	0	0.038803	0.11557	0	0	0.0154373	0	0.0385933	0.0077606	0.023114	0.0942099	0.728821	1	1
tyrosine-protein kinase transmembrane receptor ROR2	XP_033713632.1	ROR2	104	0	0	0	0	0.054092	0.018238	0.023674	0	0.058346	0	0.015435	0.012055	0.020505	0.016404	0.014466	0.548186	0.779736	0.906329	1
EF-hand domain-containing protein 1 isoform X1	XP_019805479.2	EFHC1	74	0	0	0	0	0	0	0	0.15366	0	0	0.015366	0	0.038415	0	0.030732	0.307434	0.728821	0.423711	0.707094
dnaJ homolog subfamily B member 3	XP_033715388.1	DNAJB3	27	0	0	0	0.017754	0	0	0	0.13482	0	0	0.0152574	0.002959	0.033705	0	0.0305148	0.760907	0.889936	0.179712	0.707094
cytochrome b-c1 complex subunit 7	XP_019780666.1	UQCRB	13	0	0	0	0	0	0	0	0	0.15255	0	0.015255	0	0.0381375	0.03051	0	0.307434	0.728821	0.423711	0.707094
stress-induced-phosphoprotein 1 isoform X1	XP_019786883.2	STIP1	63	0	0	0	0.015444	0	0	0.019194	0.11728	0	0	0.0151918	0.002574	0.0341185	0.0038388	0.0265448	0.23784	0.728821	0.607236	0.868422
endogenous retrovirus group K member 25 Env polyprotein-like	XP_033693593.1	LOC117307698	51	0	0	0	0.08023	0	0	0	0.071588	0	0	0.0151818	0.0133717	0.017897	0	0.0303636	1	1	0.179712	0.707094
testicular haploid expressed gene protein-like isoform X1	XP_019783675.2	THEGL	50	0	0	0	0	0	0	0	0.1516	0	0	0.01516	0	0.0379	0	0.03032	0.307434	0.728821	0.423711	0.707094
guanine nucleotide-binding protein G(I)/G(S)/G(T) subunit beta-1	XP_019797887.1	GNB1	37	0	0.13843	0	0.012913	0	0	0	0	0	0	0.0151343	0.0252238	0	0	0.0302686	0.286869	0.728821	0.179712	0.707094
thymopoietin isoform X1	XP_019808295.2	TMPO	75	0	0	0	0	0	0	0	0.1508	0	0	0.01508	0	0.0377	0	0.03016	0.307434	0.728821	0.423711	0.707094
superoxide dismutase	XP_019807348.1	SOD2	25	0	0	0	0	0	0	0	0.15049	0	0	0.015049	0	0.0376225	0	0.030098	0.307434	0.728821	0.423711	0.707094
stromal cell-derived factor 1 isoform X1	XP_004313578.1	CXCL12	14	0	0	0	0	0	0	0	0	0.14996	0	0.014996	0	0.03749	0.029992	0	0.307434	0.728821	0.423711	0.707094
Cluster of serine/threonine-protein kinase TAO3	XP_019805801.1	TAOK3	105	0	0.14967	0	0	0	0	0	0	0	0	0.014967	0.024945	0	0	0.029934	0.540291	0.773284	0.423711	0.707094
eukaryotic translation initiation factor 3 subunit F	XP_004320775.3	EIF3F	38	0	0	0	0	0.14919	0	0	0	0	0	0.014919	0.024865	0	0	0.029838	0.540291	0.773284	0.423711	0.707094
heterogeneous nuclear ribonucleoprotein D0 isoform X1	XP_004326602.1	HNRNPD	38	0	0	0	0	0.14831	0	0	0	0	0	0.014831	0.0247183	0	0	0.029662	0.540291	0.773284	0.423711	0.707094
protein SGT1 homolog	XP_019792015.1	SUGT1	38	0	0	0	0	0.14831	0	0	0	0	0	0.014831	0.0247183	0	0	0.029662	0.540291	0.773284	0.423711	0.707094
receptor-type tyrosine-protein phosphatase kappa isoform X1	XP_033723589.1	PTPRK	162	0	0.063443	0	0	0	0	0.015089	0.04494	0.024408	0	0.014788	0.0105738	0.0211092	0.0078994	0.0216766	0.229766	0.728821	0.724082	0.95473
charged multivesicular body protein 1a isoform X1	XP_033700610.1	CHMP1A	22	0	0	0	0	0	0	0.056281	0	0.091041	0	0.0147322	0	0.0368305	0.0294644	0	0.0942099	0.728821	0.179712	0.707094
polypyrimidine tract-binding protein 1 isoform X1	XP_033710876.1	PTBP1	60	0	0	0	0	0	0	0.042042	0	0.10484	0	0.0146882	0	0.0367205	0.0293764	0	0.0942099	0.728821	0.179712	0.707094
periostin isoform X3	XP_019792287.1	POSTN	90	0	0	0	0	0.062706	0	0	0	0	0.083842	0.0146548	0.010451	0.0209605	0.0167684	0.0125412	0.760907	0.889936	1	1
trifunctional enzyme subunit beta, mitochondrial isoform X2	XP_019798669.1	HADHB	51	0	0	0	0	0	0	0	0.14646	0	0	0.014646	0	0.036615	0	0.029292	0.307434	0.728821	0.423711	0.707094
podocalyxin	XP_004316283.2	PODXL	56	0.045821	0	0	0	0	0	0	0.065105	0.03536	0	0.0146286	0.00763683	0.0251162	0.0162362	0.013021	0.358572	0.772502	0.79717	0.988277
deoxyribonuclease-2-alpha	XP_033710013.1	DNASE2	39	0	0.13357	0	0.01246	0	0	0	0	0	0	0.014603	0.0243383	0	0	0.029206	0.286869	0.728821	0.179712	0.707094
lymphocyte function-associated antigen 3, partial	XP_033718790.1	CD58	35	0	0.14595	0	0	0	0	0	0	0	0	0.014595	0.024325	0	0	0.02919	0.540291	0.773284	0.423711	0.707094
platelet endothelial cell adhesion molecule isoform X1	XP_019799957.1	PECAM1	90	0	0	0	0	0.062396	0	0	0	0	0.083427	0.0145823	0.0103993	0.0208568	0.0166854	0.0124792	0.760907	0.889936	1	1
Cluster of heterogeneous nuclear ribonucleoprotein A1 isoform X1	XP_019802784.1	HNRNPA1	38	0	0	0	0	0	0	0.14523	0	0	0	0.014523	0	0.0363075	0.029046	0	0.307434	0.728821	0.423711	0.707094
NADP-dependent malic enzyme	XP_019784929.1	ME1	64	0	0	0	0	0.088303	0	0	0.056665	0	0	0.0144968	0.0147172	0.0141663	0	0.0289936	1	1	0.179712	0.707094
Cluster of xylulose kinase isoform X4	XP_033720494.1	XYLB	52	0	0	0	0	0	0	0	0	0	0.14468	0.014468	0	0.03617	0.028936	0	0.307434	0.728821	0.423711	0.707094
matrix metalloproteinase-9	XP_033696144.1	MMP9	79	0.032253	0	0	0	0	0	0.015387	0	0	0.095483	0.0143123	0.0053755	0.0277175	0.0286246	0	0.358572	0.772502	0.0720057	0.707094
40S ribosomal protein S21 isoform X1	XP_019799536.1	RPS21	9	0	0	0	0	0	0	0.14218	0	0	0	0.014218	0	0.035545	0.028436	0	0.307434	0.728821	0.423711	0.707094
N-acylglucosamine 2-epimerase isoform X1	XP_033704888.1	RENBP	54	0	0.095364	0	0	0	0	0.046743	0	0	0	0.0142107	0.015894	0.0116857	0.0093486	0.0190728	1	1	1	1
stabilizer of axonemal microtubules 1, partial	XP_019789655.1	SAXO1	53	0	0	0	0	0	0	0	0.14196	0	0	0.014196	0	0.03549	0	0.028392	0.307434	0.728821	0.423711	0.707094
septin-10	XP_033694309.1	SEPTIN10	53	0	0	0	0	0	0	0	0.14196	0	0	0.014196	0	0.03549	0	0.028392	0.307434	0.728821	0.423711	0.707094
ubiquitin-like protein fubi and ribosomal protein S30	XP_004324529.1	FAU	14	0	0	0	0	0	0	0	0	0.14153	0	0.014153	0	0.0353825	0.028306	0	0.307434	0.728821	0.423711	0.707094
disintegrin and metalloproteinase domain-containing protein 2 isoform X1	XP_019777069.1	ADAM2	79	0	0	0	0.047777	0	0	0	0.093411	0	0	0.0141188	0.00796283	0.0233527	0	0.0282376	0.760907	0.889936	0.179712	0.707094
Cluster of serine/threonine-protein kinase PAK 2	XP_019778380.1	PAK2	58	0	0	0	0	0.097718	0	0.043299	0	0	0	0.0141017	0.0162863	0.0108247	0.0086598	0.0195436	1	1	1	1
glycerol-3-phosphate dehydrogenase, mitochondrial isoform X1	XP_019778345.1	GPD2	81	0	0	0	0	0	0	0	0.14034	0	0	0.014034	0	0.035085	0	0.028068	0.307434	0.728821	0.423711	0.707094
proteasome subunit beta type-1	XP_019807303.1	PSMB1	26	0	0	0	0	0	0	0	0.14007	0	0	0.014007	0	0.0350175	0	0.028014	0.307434	0.728821	0.423711	0.707094
UTP--glucose-1-phosphate uridylyltransferase isoform X2	XP_004314048.2	UGP2	57	0	0	0	0.0084209	0	0	0	0.13158	0	0	0.0140001	0.00140348	0.032895	0	0.0280002	0.760907	0.889936	0.179712	0.707094
26S proteasome non-ATPase regulatory subunit 4 isoform X2	XP_004316198.1	PSMD4	41	0	0	0	0	0.13969	0	0	0	0	0	0.013969	0.0232817	0	0	0.027938	0.540291	0.773284	0.423711	0.707094
radial spoke head protein 6 homolog A	XP_019790595.1	RSPH6A	81	0	0	0	0	0	0	0	0.13933	0	0	0.013933	0	0.0348325	0	0.027866	0.307434	0.728821	0.423711	0.707094
reticulocalbin-2 isoform X2	XP_004327714.1	RCN2	38	0	0	0	0.041851	0	0	0	0.097176	0	0	0.0139027	0.00697517	0.024294	0	0.0278054	0.760907	0.889936	0.179712	0.707094
actin-related protein 2/3 complex subunit 1A	XP_033696568.1	ARPC1A	42	0	0	0	0	0.13703	0	0	0	0	0	0.013703	0.0228383	0	0	0.027406	0.540291	0.773284	0.423711	0.707094
outer dense fiber protein 1	XP_004321608.1	ODF1	27	0	0	0	0	0	0	0	0.13653	0	0	0.013653	0	0.0341325	0	0.027306	0.307434	0.728821	0.423711	0.707094
putative hydroxypyruvate isomerase isoform X4	XP_004329366.2	HYI	30	0	0	0	0	0	0	0.1359	0	0	0	0.01359	0	0.033975	0.02718	0	0.307434	0.728821	0.423711	0.707094
ERO1-like protein beta isoform X1	XP_019797077.1	ERO1B	54	0	0	0	0.13492	0	0	0	0	0	0	0.013492	0.0224867	0	0	0.026984	0.540291	0.773284	0.423711	0.707094
desert hedgehog protein	XP_033722693.1	DHH	44	0	0	0	0.13487	0	0	0	0	0	0	0.013487	0.0224783	0	0	0.026974	0.540291	0.773284	0.423711	0.707094
fatty-acid amide hydrolase 1	XP_033723120.1	FAAH	63	0	0	0	0.015614	0	0	0	0.11857	0	0	0.0134184	0.00260233	0.0296425	0	0.0268368	0.760907	0.889936	0.179712	0.707094
ubiquitin thioesterase OTUB1 isoform X3	XP_033716798.1	OTUB1	31	0	0	0	0.015439	0	0	0	0.11724	0	0	0.0132679	0.00257317	0.02931	0	0.0265358	0.760907	0.889936	0.179712	0.707094
pancreatic alpha-amylase isoform X3	XP_004320417.1	AMY2A	57	0	0	0.13224	0	0	0	0	0	0	0	0.013224	0.02204	0	0.026448	0	0.540291	0.773284	0.423711	0.707094
importin subunit beta-1	XP_019780525.1	KPNB1	97	0	0	0	0.044092	0	0	0.012485	0.075618	0	0	0.0132195	0.00734867	0.0220258	0.002497	0.023942	0.358572	0.772502	0.440686	0.707094
aspartyl aminopeptidase isoform X1	XP_033715588.1	DNPEP	52	0	0	0	0	0.10867	0	0.023415	0	0	0	0.0132085	0.0181117	0.00585375	0.004683	0.021734	1	1	1	1
OCIA domain-containing protein 1 isoform X2	XP_004327833.1	OCIAD1	28	0	0	0	0	0	0	0	0.13207	0	0	0.013207	0	0.0330175	0	0.026414	0.307434	0.728821	0.423711	0.707094
transcription factor A, mitochondrial	XP_004320652.1	TFAM	28	0	0	0	0	0	0	0	0.13154	0	0	0.013154	0	0.032885	0	0.026308	0.307434	0.728821	0.423711	0.707094
Cluster of adipocyte enhancer-binding protein 1	XP_033718753.1	AEBP1	128	0	0	0	0	0	0	0	0.057224	0.015345	0.058866	0.0131435	0	0.0328587	0.0148422	0.0114448	0.0257708	0.728821	0.607236	0.868422
mitogen-activated protein kinase 3	XP_033696495.1	MAPK3	43	0	0	0	0	0.13132	0	0	0	0	0	0.013132	0.0218867	0	0	0.026264	0.540291	0.773284	0.423711	0.707094
actin-related protein 2/3 complex subunit 3	XP_033692772.1	ARPC3	21	0	0	0	0	0	0	0.13123	0	0	0	0.013123	0	0.0328075	0.026246	0	0.307434	0.728821	0.423711	0.707094
receptor-type tyrosine-protein phosphatase mu	XP_033693466.1	PTPRM	164	0	0.031128	0	0	0	0	0.0074035	0.02205	0.02419	0.045943	0.0130715	0.005188	0.0248966	0.0155073	0.0106356	0.0532177	0.728821	0.655836	0.920968
protein NipSnap homolog 3A isoform X1	XP_019804541.1	NIPSNAP3A	28	0	0	0	0	0	0	0	0.12943	0	0	0.012943	0	0.0323575	0	0.025886	0.307434	0.728821	0.423711	0.707094
methylmalonate-semialdehyde dehydrogenase	XP_033706759.1	ALDH6A1	58	0	0	0	0	0	0	0.066664	0.062585	0	0	0.0129249	0	0.0323123	0.0133328	0.012517	0.0942099	0.728821	1	1
haloacid dehalogenase-like hydrolase domain-containing protein 2	XP_019792565.1	HDHD2	29	0	0	0	0	0	0	0	0.12892	0	0	0.012892	0	0.03223	0	0.025784	0.307434	0.728821	0.423711	0.707094
Cluster of pyridoxal-dependent decarboxylase domain-containing protein 1 isoform X1	XP_019784207.2	PDXDC1	92	0	0	0	0.12858	0	0	0	0	0	0	0.012858	0.02143	0	0	0.025716	0.540291	0.773284	0.423711	0.707094
periplakin isoform X1	XP_033696086.1	PPL	204	0	0	0	0	0.084002	0	0.024325	0	0.019364	0	0.0127691	0.0140003	0.0109222	0.0087378	0.0168004	0.511966	0.773284	0.79717	0.988277
twisted gastrulation protein homolog 1	XP_019776338.1	TWSG1	25	0	0	0	0	0	0.077624	0.049605	0	0	0	0.0127229	0.0129373	0.0124013	0.009921	0.0155248	1	1	1	1
acylamino-acid-releasing enzyme isoform X1	XP_033720868.1	APEH	81	0	0	0	0.018322	0.069446	0	0.014963	0	0.024204	0	0.0126935	0.014628	0.00979175	0.0078334	0.0175536	0.904407	1	0.906329	1
signal peptidase complex subunit 2	XP_004327958.3	SPCS2	25	0	0	0	0.12687	0	0	0	0	0	0	0.012687	0.021145	0	0	0.025374	0.540291	0.773284	0.423711	0.707094
cystathionine gamma-lyase isoform X3	XP_004328072.3	CTH	45	0	0.11536	0	0.010761	0	0	0	0	0	0	0.0126121	0.0210202	0	0	0.0252242	0.286869	0.728821	0.179712	0.707094
protein FAM209B	XP_019799302.1	FAM209B	29	0	0	0	0	0	0	0	0.12542	0	0	0.012542	0	0.031355	0	0.025084	0.307434	0.728821	0.423711	0.707094
proteasome subunit alpha type-2 isoform X1	XP_004317033.1	PSMA2	26	0	0	0	0	0	0	0.047858	0	0.077417	0	0.0125275	0	0.0313187	0.025055	0	0.0942099	0.728821	0.179712	0.707094
Cluster of nucleophosmin isoform X1	XP_033709450.1	NPM1	33	0	0	0	0	0	0	0.12502	0	0	0	0.012502	0	0.031255	0.025004	0	0.307434	0.728821	0.423711	0.707094
Cluster of polyadenylate-binding protein 1 isoform X1	XP_004326402.1	PABPC1	71	0	0	0	0.045574	0	0	0	0.051357	0.027893	0	0.0124824	0.00759567	0.0198125	0.0055786	0.0193862	0.358572	0.772502	0.440686	0.707094
probable E3 ubiquitin-protein ligase MARCH10	XP_033704155.1	MARCHF10	90	0	0	0	0	0	0	0	0.12451	0	0	0.012451	0	0.0311275	0	0.024902	0.307434	0.728821	0.423711	0.707094
sodium-coupled monocarboxylate transporter 1	XP_019774109.2	SLC5A8	67	0	0	0	0	0	0	0.12412	0	0	0	0.012412	0	0.03103	0.024824	0	0.307434	0.728821	0.423711	0.707094
enkurin isoform X1	XP_019788992.2	ENKUR	30	0	0	0	0	0	0	0	0.12398	0	0	0.012398	0	0.030995	0	0.024796	0.307434	0.728821	0.423711	0.707094
glycerophosphodiester phosphodiesterase 1 isoform X1	XP_019777362.1	GDE1	38	0	0	0	0.026714	0	0	0	0.097176	0	0	0.012389	0.00445233	0.024294	0	0.024778	0.760907	0.889936	0.179712	0.707094
Cluster of ras-related protein Rab-6A isoform X1	XP_033718195.1	RAB6A	24	0	0	0	0.044292	0	0	0	0	0.079159	0	0.0123451	0.007382	0.0197897	0.0158318	0.0088584	0.760907	0.889936	1	1
collagen alpha-1(III) chain	XP_019787099.2	COL3A1	139	0	0	0	0	0	0.013663	0	0	0	0.10963	0.0123293	0.00227717	0.0274075	0.021926	0.0027326	0.760907	0.889936	1	1
prohibitin	XP_004324054.1	PHB	30	0	0	0	0	0	0	0	0.12304	0	0	0.012304	0	0.03076	0	0.024608	0.307434	0.728821	0.423711	0.707094
Cluster of protein lin-7 homolog C	XP_004318954.2	LIN7C	22	0	0	0	0	0	0	0.12242	0	0	0	0.012242	0	0.030605	0.024484	0	0.307434	0.728821	0.423711	0.707094
delta-1-pyrroline-5-carboxylate dehydrogenase, mitochondrial	XP_033698229.1	ALDH4A1	62	0	0	0	0	0	0	0	0	0	0.12213	0.012213	0	0.0305325	0.024426	0	0.307434	0.728821	0.423711	0.707094
probable imidazolonepropionase	XP_004325972.1	AMDHD1	47	0	0	0	0	0.1218	0	0	0	0	0	0.01218	0.0203	0	0	0.02436	0.540291	0.773284	0.423711	0.707094
protein FAM71B	XP_019780466.2	FAM71B	61	0	0	0	0	0	0	0	0.12123	0	0	0.012123	0	0.0303075	0	0.024246	0.307434	0.728821	0.423711	0.707094
polyamine-modulated factor 1-binding protein 1	XP_033701240.1	PMFBP1	125	0	0	0	0	0	0	0	0.12068	0	0	0.012068	0	0.03017	0	0.024136	0.307434	0.728821	0.423711	0.707094
Cluster of ADP-ribosylation factor 1	XP_033709608.1	ARF1	21	0	0	0	0.12024	0	0	0	0	0	0	0.012024	0.02004	0	0	0.024048	0.540291	0.773284	0.423711	0.707094
cadherin-4	XP_033696914.1	CDH4	81	0	0	0	0.0058685	0.069446	0	0	0.044564	0	0	0.0119878	0.0125524	0.011141	0	0.0239757	0.895652	1	0.0720057	0.707094
ribonuclease 4	XP_004325487.3	RNASE4	17	0	0	0	0.11897	0	0	0	0	0	0	0.011897	0.0198283	0	0	0.023794	0.540291	0.773284	0.423711	0.707094
hyaluronidase PH-20	XP_004311017.1	SPAM1	63	0	0	0	0	0	0	0	0.11857	0	0	0.011857	0	0.0296425	0	0.023714	0.307434	0.728821	0.423711	0.707094
Cluster of protein transport protein Sec16B isoform X1	XP_033710572.1	SEC16B	122	0	0	0	0	0	0.11846	0	0	0	0	0.011846	0.0197433	0	0	0.023692	0.540291	0.773284	0.423711	0.707094
60S ribosomal protein L26	XP_004321244.2	RPL26	17	0	0	0	0	0	0	0	0	0.11787	0	0.011787	0	0.0294675	0.023574	0	0.307434	0.728821	0.423711	0.707094
vacuolar protein sorting-associated protein 35 isoform X1	XP_019788019.1	VPS35	92	0	0	0	0.016148	0.061482	0	0	0.039454	0	0	0.0117084	0.0129383	0.0098635	0	0.0234168	0.895652	1	0.0720057	0.707094
uncharacterized protein LOC109549600	XP_019788551.1	CD84	39	0	0	0	0	0	0	0.065647	0	0.050943	0	0.011659	0	0.0291475	0.023318	0	0.0942099	0.728821	0.179712	0.707094
ephrin type-B receptor 6 isoform X1	XP_033719277.1	EPHB6	109	0	0.046697	0.069079	0	0	0	0	0	0	0	0.0115776	0.019296	0	0.0138158	0.0093394	0.286869	0.728821	1	1
cylicin-2	XP_033715214.1	CYLC2	64	0	0	0	0	0	0	0	0.1156	0	0	0.01156	0	0.0289	0	0.02312	0.307434	0.728821	0.423711	0.707094
neuritin-like protein isoform X1	XP_033700238.1	NRN1L	18	0	0	0	0	0	0	0	0	0.11555	0	0.011555	0	0.0288875	0.02311	0	0.307434	0.728821	0.423711	0.707094
testis-expressed protein 33	XP_019807630.2	TEX33	36	0	0	0	0.013317	0	0	0	0.10112	0	0	0.0114437	0.0022195	0.02528	0	0.0228874	0.760907	0.889936	0.179712	0.707094
endophilin-B1	XP_019775194.1	SH3GLB1	41	0	0	0	0.024562	0	0	0	0.089638	0	0	0.01142	0.00409367	0.0224095	0	0.02284	0.760907	0.889936	0.179712	0.707094
60S ribosomal protein L4	XP_019804213.1	RPL4	50	0	0	0	0	0.11383	0	0	0	0	0	0.011383	0.0189717	0	0	0.022766	0.540291	0.773284	0.423711	0.707094
choline dehydrogenase, mitochondrial	XP_019803179.1	CHDH	66	0	0	0	0	0	0	0	0.11357	0	0	0.011357	0	0.0283925	0	0.022714	0.307434	0.728821	0.423711	0.707094
NAD-dependent malic enzyme, mitochondrial	XP_019792620.1	ME2	65	0	0	0	0	0	0	0	0.11357	0	0	0.011357	0	0.0283925	0	0.022714	0.307434	0.728821	0.423711	0.707094
phosphoglucomutase-1 isoform X1	XP_033721402.1	PGM1	63	0	0	0	0.023901	0.089559	0	0	0	0	0	0.011346	0.01891	0	0	0.022692	0.286869	0.728821	0.179712	0.707094
beta-galactoside alpha-2,6-sialyltransferase 1 isoform X1	XP_019801773.1	ST6GAL1	46	0	0.11279	0	0	0	0	0	0	0	0	0.011279	0.0187983	0	0	0.022558	0.540291	0.773284	0.423711	0.707094
GTP-binding protein SAR1a	XP_004324995.1	SAR1A	22	0	0	0	0.11243	0	0	0	0	0	0	0.011243	0.0187383	0	0	0.022486	0.540291	0.773284	0.423711	0.707094
cadherin-3 isoform X1	XP_033701598.1	CDH3	91	0	0.055902	0	0	0	0.020806	0.013296	0	0.021507	0	0.0111511	0.0127847	0.00870075	0.0069606	0.0153416	0.904407	1	0.906329	1
cytoplasmic dynein 1 intermediate chain 2 isoform X1	XP_033715907.1	DYNC1I2	68	0	0	0	0	0.082656	0	0	0	0.028808	0	0.0111464	0.013776	0.007202	0.0057616	0.0165312	1	1	1	1
serine protease HTRA1	XP_019795728.2	HTRA1	54	0	0	0	0.008822	0	0.035198	0	0.066992	0	0	0.0111012	0.00733667	0.016748	0	0.0222024	1	1	0.0720057	0.707094
4-hydroxyphenylpyruvate dioxygenase	XP_019806133.1	HPD	41	0	0	0	0	0	0.047227	0.062806	0	0	0	0.0110033	0.00787117	0.0157015	0.0125612	0.0094454	0.760907	0.889936	1	1
coactosin-like protein	XP_033700301.1	COTL1	16	0	0	0	0.030848	0	0	0.078652	0	0	0	0.01095	0.00514133	0.019663	0.0157304	0.0061696	0.760907	0.889936	1	1
lysosome-associated membrane glycoprotein 3 isoform X1	XP_004316219.3	LAMP3	46	0.056233	0	0	0.010522	0	0.041979	0	0	0	0	0.0108734	0.0181223	0	0.0112466	0.0105002	0.149101	0.728821	0.79717	0.988277
complex I assembly factor ACAD9, mitochondrial isoform X1	XP_033721409.1	ACAD9	68	0	0	0	0	0	0	0	0.10862	0	0	0.010862	0	0.027155	0	0.021724	0.307434	0.728821	0.423711	0.707094
cilia- and flagella-associated protein 45 isoform X1	XP_033712485.1	CFAP45	69	0	0	0	0	0	0	0	0.10844	0	0	0.010844	0	0.02711	0	0.021688	0.307434	0.728821	0.423711	0.707094
Cluster of heterogeneous nuclear ribonucleoprotein M isoform X9	XP_033710324.1	HNRNPM	74	0	0	0	0	0	0	0.10843	0	0	0	0.010843	0	0.0271075	0.021686	0	0.307434	0.728821	0.423711	0.707094
abl interactor 1 isoform X1	XP_019788853.1	ABI1	52	0	0	0	0	0.10821	0	0	0	0	0	0.010821	0.018035	0	0	0.021642	0.540291	0.773284	0.423711	0.707094
2-amino-3-ketobutyrate coenzyme A ligase, mitochondrial	XP_004312198.3	GCAT	45	0	0	0	0	0	0	0.027094	0.080695	0	0	0.0107789	0	0.0269472	0.0054188	0.016139	0.0942099	0.728821	1	1
LOW QUALITY PROTEIN: eukaryotic translation initiation factor 2 subunit 3-like	XP_033709398.1	EIF2S3	53	0	0	0	0	0.10706	0	0	0	0	0	0.010706	0.0178433	0	0	0.021412	0.540291	0.773284	0.423711	0.707094
high affinity copper uptake protein 1 isoform X1	XP_019801984.1	SLC31A1	23	0	0	0	0.020885	0	0	0	0	0.086137	0	0.0107022	0.00348083	0.0215343	0.0172274	0.004177	0.760907	0.889936	1	1
sedoheptulokinase	XP_033703873.1	SHPK	53	0	0	0	0	0.10683	0	0	0	0	0	0.010683	0.017805	0	0	0.021366	0.540291	0.773284	0.423711	0.707094
ATPase ASNA1 isoform X1	XP_033710001.1	GET3	39	0	0	0	0.012424	0	0	0	0.094342	0	0	0.0106766	0.00207067	0.0235855	0	0.0213532	0.760907	0.889936	0.179712	0.707094
TATA element modulatory factor	XP_004330355.3	TMF1	123	0	0	0	0.10673	0	0	0	0	0	0	0.010673	0.0177883	0	0	0.021346	0.540291	0.773284	0.423711	0.707094
N-acetylglucosamine-6-phosphate deacetylase	XP_033697294.1	AMDHD2	44	0	0	0	0.022852	0	0	0	0.083615	0	0	0.0106467	0.00380867	0.0209037	0	0.0212934	0.760907	0.889936	0.179712	0.707094
tumor suppressor candidate 3 isoform X1	XP_019776999.1	TUSC3	40	0	0	0	0.012141	0	0	0	0.092192	0	0	0.0104333	0.0020235	0.023048	0	0.0208666	0.760907	0.889936	0.179712	0.707094
tight junction protein ZO-2 isoform X1	XP_019790290.1	TJP2	133	0	0	0	0	0.085761	0	0.018478	0	0	0	0.0104239	0.0142935	0.0046195	0.0036956	0.0171522	1	1	1	1
protein CASC4 isoform X1	XP_019790991.1	GOLM2	50	0	0.10382	0	0	0	0	0	0	0	0	0.010382	0.0173033	0	0	0.020764	0.540291	0.773284	0.423711	0.707094
myosin light chain kinase, smooth muscle isoform X1	XP_033711637.1	MYLK	219	0.02333	0	0	0	0.025638	0	0.01113	0.016452	0.027207	0	0.0103757	0.00816133	0.0136973	0.0123334	0.008418	0.42603	0.773284	0.655836	0.920968
izumo sperm-egg fusion protein 1 isoform X2	XP_019782797.1	IZUMO1	40	0	0	0	0.012072	0	0	0	0.091669	0	0	0.0103741	0.002012	0.0229173	0	0.0207482	0.760907	0.889936	0.179712	0.707094
mitochondrial folate transporter/carrier	XP_033698589.1	SLC25A32	35	0	0	0	0	0	0	0	0.10372	0	0	0.010372	0	0.02593	0	0.020744	0.307434	0.728821	0.423711	0.707094
Cluster of succinate dehydrogenase	XP_019806617.1	SDHA	72	0	0	0	0	0	0	0	0.10358	0	0	0.010358	0	0.025895	0	0.020716	0.307434	0.728821	0.423711	0.707094
peroxiredoxin-like 2A isoform X1	XP_019781332.2	PRXL2A	26	0	0	0	0	0	0	0.10331	0	0	0	0.010331	0	0.0258275	0.020662	0	0.307434	0.728821	0.423711	0.707094
signal peptide peptidase-like 2C	XP_004318933.3	SPPL2C	72	0	0	0	0.05282	0	0	0	0.050007	0	0	0.0102827	0.00880333	0.0125018	0	0.0205654	1	1	0.179712	0.707094
heme oxygenase 2	XP_004310399.1	HMOX2	36	0	0	0	0.10204	0	0	0	0	0	0	0.010204	0.0170067	0	0	0.020408	0.540291	0.773284	0.423711	0.707094
LOW QUALITY PROTEIN: splicing factor, proline- and glutamine-rich-like	XP_033694633.1	SFPQ	75	0	0	0	0	0	0	0	0.048218	0.053515	0	0.0101733	0	0.0254332	0.010703	0.0096436	0.0942099	0.728821	1	1
LOW QUALITY PROTEIN: protein FAM205A-like	XP_033714103.1	SPATA31F1	147	0	0	0	0	0	0	0	0.10132	0	0	0.010132	0	0.02533	0	0.020264	0.307434	0.728821	0.423711	0.707094
ELAV-like protein 1	XP_033710349.1	ELAVL1	36	0	0	0	0	0	0	0	0.10112	0	0	0.010112	0	0.02528	0	0.020224	0.307434	0.728821	0.423711	0.707094
deoxyribonuclease-1-like 1	XP_033705840.1	DNASE1L1	41	0	0	0	0.024282	0	0.04658	0.029767	0	0	0	0.0100629	0.0118103	0.00744175	0.0059534	0.0141724	0.895652	1	0.607236	0.868422
actin-related protein T3	XP_004323193.3	ACTRT3	41	0	0	0	0.011707	0	0	0	0.088899	0	0	0.0100606	0.00195117	0.0222248	0	0.0201212	0.760907	0.889936	0.179712	0.707094
tetratricopeptide repeat protein 25	XP_019794949.2	TTC25	74	0	0	0	0	0	0	0	0.10052	0	0	0.010052	0	0.02513	0	0.020104	0.307434	0.728821	0.423711	0.707094
collagen alpha-2(V) chain isoform X1	XP_019787095.2	COL5A2	145	0	0.035074	0	0	0	0	0	0	0.013494	0.051766	0.0100334	0.00584567	0.016315	0.013052	0.0070148	0.358572	0.772502	0.607236	0.868422
cullin-3 isoform X1	XP_019779094.1	CUL3	89	0	0	0	0.016674	0	0	0	0.082882	0	0	0.0099556	0.002779	0.0207205	0	0.0199112	0.760907	0.889936	0.179712	0.707094
serine racemase	XP_019782469.1	SRR	37	0	0	0	0	0	0	0	0.099262	0	0	0.0099262	0	0.0248155	0	0.0198524	0.307434	0.728821	0.423711	0.707094
acyl-CoA synthetase short-chain family member 3, mitochondrial	XP_019807749.1	ACSS3	75	0	0	0	0	0	0	0	0.098983	0	0	0.0098983	0	0.0247458	0	0.0197966	0.307434	0.728821	0.423711	0.707094
complement component C6	XP_019784725.1	C6	105	0	0.098891	0	0	0	0	0	0	0	0	0.0098891	0.0164818	0	0	0.0197782	0.540291	0.773284	0.423711	0.707094
ADP-ribosylation factor-like protein 3	XP_019795471.1	ARL3	20	0	0	0	0	0	0	0	0	0.098701	0	0.0098701	0	0.0246752	0.0197402	0	0.307434	0.728821	0.423711	0.707094
membrane cofactor protein-like isoform X7	XP_033708734.1	CD46	40	0	0	0	0	0	0.048438	0	0	0.050072	0	0.009851	0.008073	0.012518	0.0100144	0.0096876	0.760907	0.889936	1	1
uncharacterized protein C10orf62 homolog	XP_019795307.1	C16H10orf62	38	0	0	0	0	0	0	0	0.097176	0	0	0.0097176	0	0.024294	0	0.0194352	0.307434	0.728821	0.423711	0.707094
immunoglobulin-binding protein 1-like isoform X2	XP_033706196.1	IGBP1	38	0	0	0	0	0	0	0	0.097176	0	0	0.0097176	0	0.024294	0	0.0194352	0.307434	0.728821	0.423711	0.707094
disintegrin and metalloproteinase domain-containing protein 1a-like	XP_019805655.2	ADAM9	94	0	0	0	0.058241	0	0	0	0.038423	0	0	0.0096664	0.00970683	0.00960575	0	0.0193328	1	1	0.179712	0.707094
Cluster of catenin alpha-1	XP_019780055.1	CTNNA1	100	0	0	0	0	0.056329	0	0	0	0.039904	0	0.0096233	0.00938817	0.009976	0.0079808	0.0112658	1	1	1	1
armadillo repeat-containing protein 4	XP_033708420.1	ARMC4	116	0	0	0	0	0	0	0	0.096148	0	0	0.0096148	0	0.024037	0	0.0192296	0.307434	0.728821	0.423711	0.707094
heterogeneous nuclear ribonucleoproteins C1/C2 isoform X1	XP_004321515.1	HNRNPC	34	0	0	0	0	0	0	0.036459	0	0.058978	0	0.0095437	0	0.0238592	0.0190874	0	0.0942099	0.728821	0.179712	0.707094
von Willebrand factor isoform X2	XP_033723050.1	VWF	302	0	0.016842	0.024915	0	0.018592	0.012604	0.0040058	0.011931	0.0064799	0	0.00953697	0.0121588	0.00560418	0.00708014	0.0119938	0.331425	0.772502	0.397615	0.707094
C-type mannose receptor 2 isoform X3	XP_033704150.1	MRC2	166	0	0	0	0.0057698	0	0.011399	0	0.066366	0.011783	0	0.00953178	0.00286147	0.0195372	0.0023566	0.016707	0.400531	0.773284	0.346522	0.707094
neurexin-2-beta	XP_033716840.1	NRXN2	183	0	0.027844	0	0	0	0	0.0066223	0.019723	0	0.041095	0.00952843	0.00464067	0.0168601	0.00954346	0.0095134	0.149541	0.728821	1	1
vacuolar protein sorting-associated protein 37C isoform X1	XP_033716663.1	VPS37C	39	0	0	0	0	0	0	0	0.094896	0	0	0.0094896	0	0.023724	0	0.0189792	0.307434	0.728821	0.423711	0.707094
ectonucleoside triphosphate diphosphohydrolase 3 isoform X1	XP_019802449.2	ENTPD3	59	0	0.086348	0	0.0080547	0	0	0	0	0	0	0.00944027	0.0157338	0	0	0.0188805	0.286869	0.728821	0.179712	0.707094
LOW QUALITY PROTEIN: cathepsin F	XP_033717052.1	CTSF	54	0	0.094378	0	0	0	0	0	0	0	0	0.0094378	0.0157297	0	0	0.0188756	0.540291	0.773284	0.423711	0.707094
melanoma inhibitory activity protein 2 isoform X8	XP_019779546.2	MIA2	160	0	0	0	0	0.035152	0.011852	0	0	0	0.047	0.0094004	0.007834	0.01175	0.0094	0.0094008	1	1	0.79717	0.988277
protein disulfide isomerase CRELD2	XP_033721689.1	CRELD2	38	0	0	0	0.093629	0	0	0	0	0	0	0.0093629	0.0156048	0	0	0.0187258	0.540291	0.773284	0.423711	0.707094
glycosyltransferase 8 domain-containing protein 1 isoform X1	XP_019803015.1	GLT8D1	45	0	0	0	0.093589	0	0	0	0	0	0	0.0093589	0.0155982	0	0	0.0187178	0.540291	0.773284	0.423711	0.707094
PRA1 family protein 3	XP_019803265.1	ARL6IP5	22	0	0	0	0	0	0	0	0	0.093459	0	0.0093459	0	0.0233648	0.0186918	0	0.307434	0.728821	0.423711	0.707094
Cluster of complement C5	XP_019802033.1	C5	188	0	0.082466	0	0	0	0	0	0	0.010395	0	0.0092861	0.0137443	0.00259875	0.002079	0.0164932	1	1	1	1
isocitrate dehydrogenase	XP_019806023.1	IDH3A	40	0	0	0	0	0	0	0	0.092455	0	0	0.0092455	0	0.0231137	0	0.018491	0.307434	0.728821	0.423711	0.707094
cysteine-rich protein 2 isoform X2	XP_033706339.1	CRIP2	28	0	0	0	0	0	0	0.092375	0	0	0	0.0092375	0	0.0230937	0.018475	0	0.307434	0.728821	0.423711	0.707094
transmembrane 9 superfamily member 4	XP_033694944.1	TM9SF4	74	0	0	0	0.043055	0	0	0	0.0488	0	0	0.0091855	0.00717583	0.0122	0	0.018371	0.760907	0.889936	0.179712	0.707094
LOW QUALITY PROTEIN: casein kinase II subunit alpha	XP_019806350.1	CSNK2A1	46	0	0	0	0.02169	0	0	0.026695	0	0.043182	0	0.0091567	0.003615	0.0174692	0.0139754	0.004338	0.23784	0.728821	0.440686	0.707094
cAMP-dependent protein kinase type II-alpha regulatory subunit	XP_019787177.1	PRKAR2A	45	0	0	0	0.010627	0	0	0	0.080695	0	0	0.0091322	0.00177117	0.0201738	0	0.0182644	0.760907	0.889936	0.179712	0.707094
bifunctional epoxide hydrolase 2	XP_019796889.2	EPHX2	62	0	0	0	0	0.09085	0	0	0	0	0	0.009085	0.0151417	0	0	0.01817	0.540291	0.773284	0.423711	0.707094
retinoid-inducible serine carboxypeptidase isoform X1	XP_033704422.1	SCPEP1	57	0	0.090632	0	0	0	0	0	0	0	0	0.0090632	0.0151053	0	0	0.0181264	0.540291	0.773284	0.423711	0.707094
solute carrier family 2, facilitated glucose transporter member 5 isoform X2	XP_033699620.1	SLC2A5	76	0	0	0	0	0	0	0.016117	0.048003	0.026072	0	0.0090192	0	0.022548	0.0084378	0.0096006	0.0257708	0.728821	0.79717	0.988277
5'-nucleotidase domain-containing protein 1	XP_019785162.2	NT5DC1	51	0	0	0	0.019243	0	0	0	0.070805	0	0	0.0090048	0.00320717	0.0177013	0	0.0180096	0.760907	0.889936	0.179712	0.707094
leukotriene A-4 hydrolase isoform X1	XP_019774115.1	LTA4H	69	0	0	0	0	0	0	0	0	0.089394	0	0.0089394	0	0.0223485	0.0178788	0	0.307434	0.728821	0.423711	0.707094
fumarate hydratase, mitochondrial	XP_019776126.1	FH	55	0	0	0	0	0	0	0.022354	0.066579	0	0	0.0088933	0	0.0222332	0.0044708	0.0133158	0.0942099	0.728821	1	1
neutral alpha-glucosidase AB isoform X1	XP_033716740.1	GANAB	109	0	0	0	0.055803	0	0	0	0.033112	0	0	0.0088915	0.0093005	0.008278	0	0.017783	1	1	0.179712	0.707094
LOW QUALITY PROTEIN: paraneoplastic antigen Ma6F-like	XP_033706280.1	PNMA6F	93	0	0.054697	0	0	0	0	0.013009	0	0.021044	0	0.008875	0.00911617	0.00851325	0.0068106	0.0109394	0.511966	0.773284	0.79717	0.988277
semaphorin-5A	XP_019806626.1	SEMA5A	121	0	0	0	0	0	0	0.010057	0	0.016269	0.06241	0.0088736	0	0.022184	0.0177472	0	0.0257708	0.728821	0.0720057	0.707094
septin-12	XP_019784328.1	SEPTIN12	41	0	0	0	0	0	0	0	0.088655	0	0	0.0088655	0	0.0221637	0	0.017731	0.307434	0.728821	0.423711	0.707094
heterogeneous nuclear ribonucleoprotein L isoform X1	XP_019796682.1	HNRNPL	64	0	0	0	0	0.088458	0	0	0	0	0	0.0088458	0.014743	0	0	0.0176916	0.540291	0.773284	0.423711	0.707094
cordon-bleu protein-like 1 isoform X1	XP_019777962.2	COBLL1	130	0	0.039099	0	0	0	0	0.01883	0	0.030461	0	0.008839	0.0065165	0.0123228	0.0098582	0.0078198	0.511966	0.773284	0.79717	0.988277
Cluster of heat shock protein 75 kDa, mitochondrial isoform X1	XP_033696247.1	TRAP1	80	0	0.064059	0	0	0	0.023841	0	0	0	0	0.00879	0.01465	0	0	0.01758	0.286869	0.728821	0.179712	0.707094
alpha-synuclein	XP_019781978.1	SNCA	14	0	0	0	0	0	0	0.087495	0	0	0	0.0087495	0	0.0218738	0.017499	0	0.307434	0.728821	0.423711	0.707094
desmocollin-2 isoform X1	XP_019786015.1	DSC2	101	0	0	0	0.048623	0	0.018907	0	0	0.019545	0	0.0087075	0.011255	0.00488625	0.003909	0.013506	0.895652	1	0.607236	0.868422
coronin-1C isoform X2	XP_019805909.1	CORO1C	53	0	0	0	0.018573	0	0	0	0.068409	0	0	0.0086982	0.0030955	0.0171022	0	0.0173964	0.760907	0.889936	0.179712	0.707094
60S ribosomal protein L35	XP_019804834.1	RPL35	15	0	0	0	0	0	0	0.086799	0	0	0	0.0086799	0	0.0216998	0.0173598	0	0.307434	0.728821	0.423711	0.707094
actin-like protein 10	XP_033695908.1	ACTL10	42	0	0	0	0	0	0	0	0.086291	0	0	0.0086291	0	0.0215728	0	0.0172582	0.307434	0.728821	0.423711	0.707094
isocitrate dehydrogenase	XP_004318039.1	IDH3B	42	0	0	0	0	0	0	0	0.086291	0	0	0.0086291	0	0.0215728	0	0.0172582	0.307434	0.728821	0.423711	0.707094
solute carrier family 25 member 40 isoform X2	XP_019784413.1	SLC25A40	42	0	0	0	0	0	0	0	0.086291	0	0	0.0086291	0	0.0215728	0	0.0172582	0.307434	0.728821	0.423711	0.707094
Cluster of serine/threonine-protein phosphatase PP1-alpha catalytic subunit	XP_033717137.1	PPP1CA	38	0	0	0	0	0	0	0.032726	0	0.052938	0	0.0085664	0	0.021416	0.0171328	0	0.0942099	0.728821	0.179712	0.707094
ubiquitin recognition factor in ER-associated degradation protein 1	XP_004322067.1	UFD1	34	0	0	0	0.02938	0	0.055927	0	0	0	0	0.0085307	0.0142178	0	0	0.0170614	0.286869	0.728821	0.179712	0.707094
LOW QUALITY PROTEIN: serine/threonine-protein phosphatase PP1-gamma catalytic subunit B	XP_019780944.1	PPP1CC	43	0	0	0	0	0	0	0	0.085155	0	0	0.0085155	0	0.0212887	0	0.017031	0.307434	0.728821	0.423711	0.707094
26S proteasome non-ATPase regulatory subunit 13	XP_004322546.1	PSMD13	43	0	0	0	0	0	0	0	0.085155	0	0	0.0085155	0	0.0212887	0	0.017031	0.307434	0.728821	0.423711	0.707094
acetolactate synthase-like protein isoform X2	XP_033709661.1	ILVBL	67	0	0	0	0	0	0	0	0.05447	0.029584	0	0.0084054	0	0.0210135	0.0059168	0.010894	0.0942099	0.728821	1	1
protein FAM71D	XP_004322689.1	FAM71D	44	0	0	0	0	0	0	0	0.083185	0	0	0.0083185	0	0.0207962	0	0.016637	0.307434	0.728821	0.423711	0.707094
elongation factor 1-delta isoform X1	XP_033698863.1	EEF1D	70	0	0	0	0.013884	0	0	0.017298	0.05152	0	0	0.0082702	0.002314	0.0172045	0.0034596	0.0130808	0.23784	0.728821	0.607236	0.868422
probable C-mannosyltransferase DPY19L2	XP_019781197.1	DPY19L2	90	0	0	0	0	0	0	0	0.082355	0	0	0.0082355	0	0.0205887	0	0.016471	0.307434	0.728821	0.423711	0.707094
short-chain specific acyl-CoA dehydrogenase, mitochondrial	XP_033692942.1	ACADS	45	0	0	0	0	0	0	0	0.081714	0	0	0.0081714	0	0.0204285	0	0.0163428	0.307434	0.728821	0.423711	0.707094
contactin-1 isoform X2	XP_019790176.1	CNTN1	113	0	0	0	0	0	0.016746	0	0.06466	0	0	0.0081406	0.002791	0.016165	0	0.0162812	0.760907	0.889936	0.179712	0.707094
Cluster of zonadhesin isoform X3	XP_033696175.1	ZAN	285	0	0	0	0.0033426	0	0	0	0.077904	0	0	0.00812466	0.0005571	0.019476	0	0.0162493	0.760907	0.889936	0.179712	0.707094
shootin-1 isoform X1	XP_004324123.2	SHTN1	72	0	0	0	0	0	0	0.053452	0	0.027544	0	0.0080996	0	0.020249	0.0161992	0	0.0942099	0.728821	0.179712	0.707094
collagen alpha-1(II) chain	XP_033723195.1	COL2A1	117	0	0	0	0	0	0	0	0	0.016734	0.064194	0.0080928	0	0.020232	0.0161856	0	0.0942099	0.728821	0.179712	0.707094
gamma-crystallin S	XP_019801755.1	CRYGS	24	0	0	0	0	0	0.080565	0	0	0	0	0.0080565	0.0134275	0	0	0.016113	0.540291	0.773284	0.423711	0.707094
inactive serine/threonine-protein kinase VRK3 isoform X4	XP_033701196.1	VRK3	46	0	0	0	0	0	0	0	0.079898	0	0	0.0079898	0	0.0199745	0	0.0159796	0.307434	0.728821	0.423711	0.707094
60S ribosomal protein L3-like	XP_033709562.1	RPL3	46	0	0	0	0	0	0	0	0.079701	0	0	0.0079701	0	0.0199252	0	0.0159402	0.307434	0.728821	0.423711	0.707094
Cluster of perilipin-3 isoform X2	XP_033710503.1	PLIN3	48	0	0	0	0.07926	0	0	0	0	0	0	0.007926	0.01321	0	0	0.015852	0.540291	0.773284	0.423711	0.707094
40S ribosomal protein S29	XP_004313287.1	RPS29	7	0	0	0	0.077964	0	0	0	0	0	0	0.0077964	0.012994	0	0	0.0155928	0.540291	0.773284	0.423711	0.707094
chitinase domain-containing protein 1 isoform X1	XP_033717374.1	CHID1	45	0	0	0	0.077686	0	0	0	0	0	0	0.0077686	0.0129477	0	0	0.0155372	0.540291	0.773284	0.423711	0.707094
atlastin-3 isoform X3	XP_019788182.1	ATL3	60	0	0	0	0.077463	0	0	0	0	0	0	0.0077463	0.0129105	0	0	0.0154926	0.540291	0.773284	0.423711	0.707094
alpha-lactalbumin	XP_004324918.1	LALBA	16	0	0	0	0	0	0	0.076984	0	0	0	0.0076984	0	0.019246	0.0153968	0	0.307434	0.728821	0.423711	0.707094
collagen alpha-2(VI) chain isoform X2	XP_033712166.1	COL6A2	98	0	0	0	0	0	0	0	0	0	0.076949	0.0076949	0	0.0192373	0.0153898	0	0.307434	0.728821	0.423711	0.707094
5-oxoprolinase isoform X1	XP_033699026.1	OPLAH	145	0	0	0	0	0	0	0	0.076577	0	0	0.0076577	0	0.0191443	0	0.0153154	0.307434	0.728821	0.423711	0.707094
band 4.1-like protein 3	XP_033693476.1	EPB41L3	99	0	0	0	0	0	0	0	0	0	0.07608	0.007608	0	0.01902	0.015216	0	0.307434	0.728821	0.423711	0.707094
long-chain specific acyl-CoA dehydrogenase, mitochondrial isoform X1	XP_019794548.1	ACADL	48	0	0	0	0	0	0	0	0.075958	0	0	0.0075958	0	0.0189895	0	0.0151916	0.307434	0.728821	0.423711	0.707094
tektin-1	XP_033703325.1	TEKT1	48	0	0	0	0	0	0	0	0.075781	0	0	0.0075781	0	0.0189453	0	0.0151562	0.307434	0.728821	0.423711	0.707094
ubiquitin carboxyl-terminal hydrolase 7 isoform X2	XP_019784290.1	USP7	117	0	0	0	0.01255	0	0	0	0.062656	0	0	0.0075206	0.00209167	0.015664	0	0.0150412	0.760907	0.889936	0.179712	0.707094
arginine--tRNA ligase, cytoplasmic	XP_004315147.1	RARS1	75	0	0	0	0	0.075028	0	0	0	0	0	0.0075028	0.0125047	0	0	0.0150056	0.540291	0.773284	0.423711	0.707094
proteolipid protein 2	XP_033706012.1	PLP2	17	0	0	0	0	0	0	0.074867	0	0	0	0.0074867	0	0.0187168	0.0149734	0	0.307434	0.728821	0.423711	0.707094
arginase-1	XP_004313383.1	ARG1	35	0	0	0	0	0	0	0.074397	0	0	0	0.0074397	0	0.0185993	0.0148794	0	0.307434	0.728821	0.423711	0.707094
nicastrin isoform X1	XP_019788049.1	NCSTN	79	0	0	0	0.012409	0	0	0.015496	0.046153	0	0	0.0074058	0.00206817	0.0154122	0.0030992	0.0117124	0.23784	0.728821	0.607236	0.868422
26S proteasome regulatory subunit 4 isoform X1	XP_019774709.1	PSMC1	49	0	0	0	0	0	0	0	0.074046	0	0	0.0074046	0	0.0185115	0	0.0148092	0.307434	0.728821	0.423711	0.707094
diablo homolog, mitochondrial isoform X1	XP_004312794.1	DIABLO	27	0	0	0	0.072958	0	0	0	0	0	0	0.0072958	0.0121597	0	0	0.0145916	0.540291	0.773284	0.423711	0.707094
hydroxysteroid dehydrogenase-like protein 2 isoform X3	XP_033714295.1	HSDL2	50	0	0	0	0	0	0	0	0.072878	0	0	0.0072878	0	0.0182195	0	0.0145756	0.307434	0.728821	0.423711	0.707094
sulfide:quinone oxidoreductase, mitochondrial isoform X3	XP_033707535.1	SQOR	50	0	0	0	0	0	0	0	0.072878	0	0	0.0072878	0	0.0182195	0	0.0145756	0.307434	0.728821	0.423711	0.707094
secretory carrier-associated membrane protein 2 isoform X1	XP_019805253.1	SCAMP2	41	0	0	0	0.024421	0	0	0	0	0.048417	0	0.0072838	0.00407017	0.0121043	0.0096834	0.0048842	0.760907	0.889936	1	1
glutamate dehydrogenase 1, mitochondrial	XP_019781290.1	GLUD1	62	0	0	0	0	0	0	0.040704	0	0.032069	0	0.0072773	0	0.0181933	0.0145546	0	0.0942099	0.728821	0.179712	0.707094
Cluster of septin-7 isoform X4	XP_019781135.1	SEPTIN7	50	0	0	0	0	0	0	0	0.072389	0	0	0.0072389	0	0.0180972	0	0.0144778	0.307434	0.728821	0.423711	0.707094
STE20-like serine/threonine-protein kinase isoform X1	XP_004325122.3	SLK	143	0	0.072053	0	0	0	0	0	0	0	0	0.0072053	0.0120088	0	0	0.0144106	0.540291	0.773284	0.423711	0.707094
cilia- and flagella-associated protein 36	XP_019798092.1	CFAP36	40	0	0	0	0.071903	0	0	0	0	0	0	0.0071903	0.0119838	0	0	0.0143806	0.540291	0.773284	0.423711	0.707094
Cluster of proteasome subunit alpha type-7	XP_004313313.1	PSMA7	28	0	0	0	0	0	0	0	0	0.071732	0	0.0071732	0	0.017933	0.0143464	0	0.307434	0.728821	0.423711	0.707094
BAG family molecular chaperone regulator 5	XP_004321797.1	BAG5	51	0	0	0	0	0	0	0	0.07143	0	0	0.007143	0	0.0178575	0	0.014286	0.307434	0.728821	0.423711	0.707094
thrombospondin-4	XP_019785329.2	THBS4	106	0	0	0	0	0	0	0	0	0	0.071329	0.0071329	0	0.0178323	0.0142658	0	0.307434	0.728821	0.423711	0.707094
nuclear pore complex protein Nup155 isoform X1	XP_019785688.1	NUP155	155	0	0	0	0	0	0	0	0.071081	0	0	0.0071081	0	0.0177703	0	0.0142162	0.307434	0.728821	0.423711	0.707094
vesicle transport protein GOT1B	XP_004328909.1	GOLT1B	15	0	0	0	0.071017	0	0	0	0	0	0	0.0071017	0.0118362	0	0	0.0142034	0.540291	0.773284	0.423711	0.707094
cadherin-related family member 2 isoform X1	XP_019798890.2	CDHR2	148	0	0	0	0	0.038131	0	0.0082157	0.024469	0	0	0.00708157	0.00635517	0.00817117	0.00164314	0.01252	0.511966	0.773284	0.440686	0.707094
deaminated glutathione amidase isoform X3	XP_033712186.1	NIT1	32	0	0	0	0.031785	0	0	0.038528	0	0	0	0.0070313	0.0052975	0.009632	0.0077056	0.006357	0.760907	0.889936	1	1
C-type lectin domain family 7 member A isoform X1	XP_004330901.1	CLEC7A	28	0	0	0	0	0	0.070251	0	0	0	0	0.0070251	0.0117085	0	0	0.0140502	0.540291	0.773284	0.423711	0.707094
nuclear pore membrane glycoprotein 210-like	XP_019774937.1	NUP210L	210	0	0	0	0	0	0	0	0.07017	0	0	0.007017	0	0.0175425	0	0.014034	0.307434	0.728821	0.423711	0.707094
protein FAM234A isoform X1	XP_033695244.1	FAM234A	59	0	0	0	0.00807	0	0	0	0.061281	0	0	0.0069351	0.001345	0.0153203	0	0.0138702	0.760907	0.889936	0.179712	0.707094
vacuolar-sorting protein SNF8 isoform X1	XP_019780488.1	SNF8	29	0	0	0	0	0	0	0	0	0.069192	0	0.0069192	0	0.017298	0.0138384	0	0.307434	0.728821	0.423711	0.707094
LOW QUALITY PROTEIN: spermatid-associated protein	XP_019791977.1	CBY2	53	0	0	0	0	0	0	0	0.06914	0	0	0.006914	0	0.017285	0	0.013828	0.307434	0.728821	0.423711	0.707094
UV excision repair protein RAD23 homolog B	XP_004324491.2	RAD23B	43	0	0	0	0.023037	0	0	0	0	0.045769	0	0.0068806	0.0038395	0.0114422	0.0091538	0.0046074	0.760907	0.889936	1	1
MIT domain-containing protein 1	XP_004330422.2	MITD1	29	0	0	0	0	0	0	0	0	0.068651	0	0.0068651	0	0.0171628	0.0137302	0	0.307434	0.728821	0.423711	0.707094
threonine--tRNA ligase 1, cytoplasmic	XP_019785739.1	TARS1	82	0	0	0	0	0.068595	0	0	0	0	0	0.0068595	0.0114325	0	0	0.013719	0.540291	0.773284	0.423711	0.707094
protein ERGIC-53 isoform X1	XP_004318742.1	LMAN1	58	0	0	0	0.068426	0	0	0	0	0	0	0.0068426	0.0114043	0	0	0.0136852	0.540291	0.773284	0.423711	0.707094
lipoprotein lipase	XP_019791864.1	LPL	53	0	0	0	0	0	0	0	0.067978	0	0	0.0067978	0	0.0169945	0	0.0135956	0.307434	0.728821	0.423711	0.707094
cadherin-5	XP_033701062.1	CDH5	87	0	0	0	0	0	0.067943	0	0	0	0	0.0067943	0.0113238	0	0	0.0135886	0.540291	0.773284	0.423711	0.707094
signal peptide, CUB and EGF-like domain-containing protein 1	XP_033721780.1	SCUBE1	111	0	0	0	0	0	0	0	0	0	0.067675	0.0067675	0	0.0169187	0.013535	0	0.307434	0.728821	0.423711	0.707094
protein FAM3C	XP_004318441.1	FAM3C	25	0	0	0	0.067175	0	0	0	0	0	0	0.0067175	0.0111958	0	0	0.013435	0.540291	0.773284	0.423711	0.707094
vesicle-trafficking protein SEC22b	XP_019775570.1	SEC22B	25	0	0	0	0.067175	0	0	0	0	0	0	0.0067175	0.0111958	0	0	0.013435	0.540291	0.773284	0.423711	0.707094
dol-P-Man:Man(7)GlcNAc(2)-PP-Dol alpha-1,6-mannosyltransferase	XP_019788685.1	ALG12	54	0	0	0	0	0	0	0	0.066992	0	0	0.0066992	0	0.016748	0	0.0133984	0.307434	0.728821	0.423711	0.707094
acrosomal protein SP-10	XP_004331335.1	ACRV1	22	0	0	0	0.066745	0	0	0	0	0	0	0.0066745	0.0111242	0	0	0.013349	0.540291	0.773284	0.423711	0.707094
tripeptidyl-peptidase 2 isoform X2	XP_004310701.2	TPP2	138	0	0	0	0	0.040653	0	0	0.026087	0	0	0.006674	0.0067755	0.00652175	0	0.013348	1	1	0.179712	0.707094
type-1 angiotensin II receptor-associated protein isoform X1	XP_033699142.1	AGTRAP	16	0	0	0	0.066628	0	0	0	0	0	0	0.0066628	0.0111047	0	0	0.0133256	0.540291	0.773284	0.423711	0.707094
NTF2-related export protein 2 isoform X1	XP_019805125.1	NXT2	16	0	0	0	0.066628	0	0	0	0	0	0	0.0066628	0.0111047	0	0	0.0133256	0.540291	0.773284	0.423711	0.707094
STAM-binding protein isoform X1	XP_033694069.1	STAMBP	48	0	0	0	0	0	0	0.025384	0	0.041063	0	0.0066447	0	0.0166118	0.0132894	0	0.0942099	0.728821	0.179712	0.707094
protocadherin-10 isoform X1	XP_033713331.1	PCDH10	113	0	0	0	0	0	0	0	0	0	0.066408	0.0066408	0	0.016602	0.0132816	0	0.307434	0.728821	0.423711	0.707094
MICOS complex subunit MIC60 isoform X1	XP_019797763.1	IMMT	84	0	0	0	0	0	0	0	0.042908	0.023305	0	0.0066213	0	0.0165532	0.004661	0.0085816	0.0942099	0.728821	1	1
MAGUK p55 subfamily member 5 isoform X1	XP_019777872.1	MPP5	77	0	0.066195	0	0	0	0	0	0	0	0	0.0066195	0.0110325	0	0	0.013239	0.540291	0.773284	0.423711	0.707094
sideroflexin-1 isoform X2	XP_019801761.1	SFXN1	30	0	0	0	0	0	0	0	0	0.065824	0	0.0065824	0	0.016456	0.0131648	0	0.307434	0.728821	0.423711	0.707094
dihydropyrimidinase-related protein 3 isoform X1	XP_019780214.1	DPYSL3	74	0	0	0	0	0	0	0.016484	0.049096	0	0	0.006558	0	0.016395	0.0032968	0.0098192	0.0942099	0.728821	1	1
ketosamine-3-kinase	XP_004329603.3	FN3KRP	34	0	0	0	0.029583	0	0	0.035977	0	0	0	0.006556	0.0049305	0.00899425	0.0071954	0.0059166	0.760907	0.889936	1	1
sperm-associated antigen 6 isoform X1	XP_019788728.1	SPAG6	56	0	0	0	0	0	0	0	0.0655	0	0	0.00655	0	0.016375	0	0.0131	0.307434	0.728821	0.423711	0.707094
plectin isoform X1	XP_033699017.1	PLEC	531	0	0	0	0	0.010557	0	0.016217	0.020448	0.0036795	0.014115	0.00650165	0.0017595	0.0136149	0.0068023	0.006201	0.0169399	0.728821	0.823664	0.988277
fascin-3	XP_019780006.1	FSCN3	56	0	0	0	0	0	0	0	0.064844	0	0	0.0064844	0	0.016211	0	0.0129688	0.307434	0.728821	0.423711	0.707094
protocadherin-7 isoform X4	XP_004320137.1	PCDH7	116	0	0	0	0	0	0	0	0	0	0.064811	0.0064811	0	0.0162027	0.0129622	0	0.307434	0.728821	0.423711	0.707094
hydroxyacylglutathione hydrolase, mitochondrial isoform X1	XP_019794409.1	HAGH	34	0	0	0	0.064667	0	0	0	0	0	0	0.0064667	0.0107778	0	0	0.0129334	0.540291	0.773284	0.423711	0.707094
serine/arginine-rich splicing factor 3	XP_004311510.1	SRSF3	19	0	0	0	0	0	0	0.064641	0	0	0	0.0064641	0	0.0161603	0.0129282	0	0.307434	0.728821	0.423711	0.707094
centrosomal protein of 162 kDa isoform X1	XP_019784936.1	CEP162	162	0	0	0	0.0029398	0	0	0.015142	0	0	0.046514	0.00645958	0.000489967	0.015414	0.0123312	0.00058796	0.23784	0.728821	0.440686	0.707094
adenylate kinase 8 isoform X1	XP_033714825.1	AK8	57	0	0	0	0	0	0	0	0.06382	0	0	0.006382	0	0.015955	0	0.012764	0.307434	0.728821	0.423711	0.707094
neuroplastin	XP_004318150.1	NPTN	31	0	0	0	0	0	0	0	0	0.063678	0	0.0063678	0	0.0159195	0.0127356	0	0.307434	0.728821	0.423711	0.707094
serine/arginine-rich splicing factor 10 isoform X1	XP_004325784.1	SRSF10	31	0	0	0	0	0	0	0	0	0.063678	0	0.0063678	0	0.0159195	0.0127356	0	0.307434	0.728821	0.423711	0.707094
Cluster of arylsulfatase G isoform X2	XP_033702530.1	ARSG	57	0	0	0	0	0	0	0	0.063445	0	0	0.0063445	0	0.0158613	0	0.012689	0.307434	0.728821	0.423711	0.707094
nascent polypeptide-associated complex subunit alpha isoform X1	XP_033722336.1	NACA	171	0	0	0	0	0.032882	0	0.0070847	0	0.023139	0	0.00631057	0.00548033	0.00755592	0.00604474	0.0065764	0.511966	0.773284	0.79717	0.988277
out at first protein homolog	XP_019797325.1	OAF	32	0	0	0	0	0	0	0	0	0.062994	0	0.0062994	0	0.0157485	0.0125988	0	0.307434	0.728821	0.423711	0.707094
serine/threonine-protein phosphatase 2A 65 kDa regulatory subunit A alpha isoform	XP_033701456.1	PPP2R1A	65	0	0	0	0.007321	0	0	0	0.055594	0	0	0.0062915	0.00122017	0.0138985	0	0.012583	0.760907	0.889936	0.179712	0.707094
2-oxoglutarate dehydrogenase, mitochondrial isoform X1	XP_033718734.1	OGDH	118	0	0	0	0	0	0	0	0.062114	0	0	0.0062114	0	0.0155285	0	0.0124228	0.307434	0.728821	0.423711	0.707094
WD repeat-containing protein 54 isoform X1	XP_019797683.2	WDR54	36	0	0	0	0.062102	0	0	0	0	0	0	0.0062102	0.0103503	0	0	0.0124204	0.540291	0.773284	0.423711	0.707094
ubiquitin-conjugating enzyme E2 R1	XP_019781111.1	CDC34	27	0	0	0	0.062015	0	0	0	0	0	0	0.0062015	0.0103358	0	0	0.012403	0.540291	0.773284	0.423711	0.707094
insulin-like growth factor II isoform X1	XP_033717331.1	IGF2	20	0	0	0	0	0	0	0.061708	0	0	0	0.0061708	0	0.015427	0.0123416	0	0.307434	0.728821	0.423711	0.707094
zinc finger C3H1 domain-containing protein isoform X5	XP_033722211.1	ZFC3H1	181	0	0	0.041698	0	0	0	0	0.019967	0	0	0.0061665	0.00694967	0.00499175	0.0083396	0.0039934	1	1	1	1
echinoderm microtubule-associated protein-like 2 isoform X2	XP_033700058.1	EML2	92	0	0	0	0	0.061482	0	0	0	0	0	0.0061482	0.010247	0	0	0.0122964	0.540291	0.773284	0.423711	0.707094
radial spoke head protein 3 homolog isoform X1	XP_033723815.1	RSPH3	59	0	0	0	0	0	0	0	0.061165	0	0	0.0061165	0	0.0152912	0	0.012233	0.307434	0.728821	0.423711	0.707094
actin-like protein 7B	XP_004322010.3	ACTL7B	46	0	0	0	0.060922	0	0	0	0	0	0	0.0060922	0.0101537	0	0	0.0121844	0.540291	0.773284	0.423711	0.707094
Cluster of endogenous retrovirus group K member 7 Env polyprotein-like	XP_033706204.1	LOC117310595	36	0	0	0	0.060786	0	0	0	0	0	0	0.0060786	0.010131	0	0	0.0121572	0.540291	0.773284	0.423711	0.707094
aldo-keto reductase family 1 member D1 isoform X7	XP_004325015.1	AKR1D1	33	0	0	0	0	0	0	0	0	0.060396	0	0.0060396	0	0.015099	0.0120792	0	0.307434	0.728821	0.423711	0.707094
syntaxin-binding protein 2	XP_033710374.1	STXBP2	66	0	0	0	0.022713	0	0	0.03767	0	0	0	0.0060383	0.0037855	0.0094175	0.007534	0.0045426	0.760907	0.889936	1	1
tyrosine-protein kinase receptor Tie-1 isoform X1	XP_033692514.1	TIE1	125	0	0.040666	0	0	0	0	0.019595	0	0	0	0.0060261	0.00677767	0.00489875	0.003919	0.0081332	1	1	1	1
signal transducer and activator of transcription 1-alpha/beta	XP_019787048.1	STAT1	87	0	0	0	0	0	0	0.013962	0	0.046018	0	0.005998	0	0.014995	0.011996	0	0.0942099	0.728821	0.179712	0.707094
ATP-dependent 6-phosphofructokinase, liver type isoform X1	XP_033712096.1	PFKL	85	0	0	0	0.0174	0	0	0	0.042402	0	0	0.0059802	0.0029	0.0106005	0	0.0119604	0.760907	0.889936	0.179712	0.707094
specifically androgen-regulated gene protein isoform X1	XP_019807787.1	C1H1orf116	64	0	0	0	0	0	0	0.059712	0	0	0	0.0059712	0	0.014928	0.0119424	0	0.307434	0.728821	0.423711	0.707094
26S proteasome non-ATPase regulatory subunit 3	XP_004311972.1	PSMD3	61	0	0	0	0	0	0	0	0.059698	0	0	0.0059698	0	0.0149245	0	0.0119396	0.307434	0.728821	0.423711	0.707094
transmembrane protease serine 2	XP_033712275.1	TMPRSS2	54	0	0	0	0	0	0	0.022729	0	0.036766	0	0.0059495	0	0.0148737	0.011899	0	0.0942099	0.728821	0.179712	0.707094
spectrin beta chain, non-erythrocytic 1 isoform X1	XP_019798218.2	SPTBN1	274	0	0	0	0	0.020464	0	0.0044092	0	0.0071324	0.027362	0.00593676	0.00341067	0.0097259	0.00778072	0.0040928	0.149541	0.728821	0.346522	0.707094
cysteine and glycine-rich protein 2	XP_004330595.1	CSRP2	21	0	0	0	0	0	0	0.059352	0	0	0	0.0059352	0	0.014838	0.0118704	0	0.307434	0.728821	0.423711	0.707094
adenosine deaminase isoform X1	XP_033696683.1	ADA	43	0.059155	0	0	0	0	0	0	0	0	0	0.0059155	0.00985917	0	0.011831	0	0.540291	0.773284	0.423711	0.707094
LOW QUALITY PROTEIN: protein phosphatase 1 regulatory subunit 14B	XP_033716815.1	PPP1R14B	21	0	0	0	0	0	0	0.058711	0	0	0	0.0058711	0	0.0146777	0.0117422	0	0.307434	0.728821	0.423711	0.707094
actin-related protein 2/3 complex subunit 2	XP_019794510.1	ARPC2	34	0	0	0	0	0	0	0	0	0.058005	0	0.0058005	0	0.0145013	0.011601	0	0.307434	0.728821	0.423711	0.707094
Cluster of adenosylhomocysteinase 3 isoform X1	XP_019779751.1	AHCYL2	67	0	0	0	0	0	0	0.057503	0	0	0	0.0057503	0	0.0143757	0.0115006	0	0.307434	0.728821	0.423711	0.707094
nuclear migration protein nudC isoform X2	XP_004318434.2	NUDC	38	0	0	0	0.057341	0	0	0	0	0	0	0.0057341	0.00955683	0	0	0.0114682	0.540291	0.773284	0.423711	0.707094
vascular endothelial growth factor A isoform X5	XP_033720058.1	VEGFA	22	0	0	0	0	0	0	0.056869	0	0	0	0.0056869	0	0.0142173	0.0113738	0	0.307434	0.728821	0.423711	0.707094
signal peptide peptidase-like 2B isoform X1	XP_033710746.1	SPPL2B	72	0	0	0	0.006616	0	0	0	0.05024	0	0	0.0056856	0.00110267	0.01256	0	0.0113712	0.760907	0.889936	0.179712	0.707094
5'-AMP-activated protein kinase catalytic subunit alpha-1 isoform X1	XP_019785655.1	PRKAA1	64	0	0	0	0	0	0	0	0.056764	0	0	0.0056764	0	0.014191	0	0.0113528	0.307434	0.728821	0.423711	0.707094
LRP chaperone MESD	XP_033708114.1	MESD	26	0	0	0	0.056757	0	0	0	0	0	0	0.0056757	0.0094595	0	0	0.0113514	0.540291	0.773284	0.423711	0.707094
disintegrin and metalloproteinase domain-containing protein 32 isoform X1	XP_019777050.2	ADAM32	90	0	0	0	0.016459	0	0	0	0.040189	0	0	0.0056648	0.00274317	0.0100473	0	0.0113296	0.760907	0.889936	0.179712	0.707094
B-cell receptor-associated protein 29 isoform X1	XP_019796187.1	BCAP29	29	0	0	0	0.056576	0	0	0	0	0	0	0.0056576	0.00942933	0	0	0.0113152	0.540291	0.773284	0.423711	0.707094
immediate early response 3-interacting protein 1	XP_004327888.1	IER3IP1	9	0	0	0	0.056496	0	0	0	0	0	0	0.0056496	0.009416	0	0	0.0112992	0.540291	0.773284	0.423711	0.707094
collagen alpha-2(IV) chain	XP_033699235.1	COL4A2	168	0	0	0	0	0	0.011308	0	0	0	0.044842	0.005615	0.00188467	0.0112105	0.0089684	0.0022616	0.760907	0.889936	1	1
attractin isoform X1	XP_019806235.1	ATRN	158	0	0.032295	0	0.0030126	0	0	0.007681	0	0.012425	0	0.00554136	0.0058846	0.0050265	0.0040212	0.00706152	0.718632	0.889936	1	1
lysosomal-associated transmembrane protein 4A	XP_033693870.1	LAPTM4A	27	0	0	0	0.054826	0	0	0	0	0	0	0.0054826	0.00913767	0	0	0.0109652	0.540291	0.773284	0.423711	0.707094
aggrecan core protein	XP_033708001.1	ACAN	210	0	0	0	0	0	0	0	0	0.018824	0.035829	0.0054653	0	0.0136633	0.0109306	0	0.0942099	0.728821	0.179712	0.707094
protein OSCP1 isoform X3	XP_019793673.2	OSCP1	40	0	0	0	0.054608	0	0	0	0	0	0	0.0054608	0.00910133	0	0	0.0109216	0.540291	0.773284	0.423711	0.707094
LOW QUALITY PROTEIN: uncharacterized protein C6orf132 homolog	XP_033720150.1	C10H6orf132	126	0	0	0	0	0.044572	0	0.0096035	0	0	0	0.00541755	0.00742867	0.00240087	0.0019207	0.0089144	1	1	1	1
dynein heavy chain 8, axonemal	XP_019805446.1	DNAH8	543	0	0	0	0	0	0	0	0.054152	0	0	0.0054152	0	0.013538	0	0.0108304	0.307434	0.728821	0.423711	0.707094
ceroid-lipofuscinosis neuronal protein 5 isoform X1	XP_004327364.1	CLN5	41	0	0	0	0.024282	0	0	0.029767	0	0	0	0.0054049	0.004047	0.00744175	0.0059534	0.0048564	0.760907	0.889936	1	1
LOW QUALITY PROTEIN: enolase 4	XP_019795624.2	ENO4	68	0	0	0	0	0	0	0	0.053746	0	0	0.0053746	0	0.0134365	0	0.0107492	0.307434	0.728821	0.423711	0.707094
2',3'-cyclic-nucleotide 3'-phosphodiesterase isoform X1	XP_033703456.1	CNP	47	0	0	0	0	0	0	0.053665	0	0	0	0.0053665	0	0.0134162	0.010733	0	0.307434	0.728821	0.423711	0.707094
synaptophysin-like protein 1 isoform X1	XP_019796152.1	SYPL1	30	0	0	0	0.053299	0	0	0	0	0	0	0.0053299	0.00888317	0	0	0.0106598	0.540291	0.773284	0.423711	0.707094
vesicle-fusing ATPase isoform X1	XP_019799976.1	NSF	87	0	0	0	0.011216	0	0	0	0.041799	0	0	0.0053015	0.00186933	0.0104498	0	0.010603	0.760907	0.889936	0.179712	0.707094
valine--tRNA ligase isoform X2	XP_033719907.1	VARS1	140	0	0	0	0	0	0	0	0.05215	0	0	0.005215	0	0.0130375	0	0.01043	0.307434	0.728821	0.423711	0.707094
disintegrin and metalloproteinase domain-containing protein 20-like	XP_019804195.2	ADAM20	89	0	0	0	0.010971	0	0	0	0.040901	0	0	0.0051872	0.0018285	0.0102252	0	0.0103744	0.760907	0.889936	0.179712	0.707094
ADP-ribosylation factor-like protein 1 isoform X1	XP_004323372.1	ARL1	20	0	0	0	0.051782	0	0	0	0	0	0	0.0051782	0.00863033	0	0	0.0103564	0.540291	0.773284	0.423711	0.707094
myosin-binding protein C, fast-type	XP_033701419.1	MYBPC2	109	0	0	0	0	0.051759	0	0	0	0	0	0.0051759	0.0086265	0	0	0.0103518	0.540291	0.773284	0.423711	0.707094
carnitine O-palmitoyltransferase 1, muscle isoform isoform X1	XP_033721607.1	CPT1B	89	0	0	0	0.010929	0	0	0	0.040746	0	0	0.0051675	0.0018215	0.0101865	0	0.010335	0.760907	0.889936	0.179712	0.707094
CAD protein isoform X1	XP_019798621.2	CAD	243	0	0	0	0	0.046487	0	0.0049748	0	0	0	0.00514618	0.00774783	0.0012437	0.00099496	0.0092974	1	1	1	1
glucosamine 6-phosphate N-acetyltransferase	XP_019779421.1	GNPNAT1	21	0	0	0	0.050861	0	0	0	0	0	0	0.0050861	0.00847683	0	0	0.0101722	0.540291	0.773284	0.423711	0.707094
dynein heavy chain 17, axonemal	XP_033704496.1	DNAH17	509	0	0	0	0	0	0	0	0.05043	0	0	0.005043	0	0.0126075	0	0.010086	0.307434	0.728821	0.423711	0.707094
cilia- and flagella-associated protein 57	XP_033692513.1	CFAP57	145	0	0	0	0	0	0	0	0.050364	0	0	0.0050364	0	0.012591	0	0.0100728	0.307434	0.728821	0.423711	0.707094
inter-alpha-trypsin inhibitor heavy chain H3	XP_033719625.1	ITIH3	102	0	0.050187	0	0	0	0	0	0	0	0	0.0050187	0.0083645	0	0	0.0100374	0.540291	0.773284	0.423711	0.707094
protein FAM78A	XP_033714798.1	FAM78A	32	0	0	0	0.050183	0	0	0	0	0	0	0.0050183	0.00836383	0	0	0.0100366	0.540291	0.773284	0.423711	0.707094
monocarboxylate transporter 1 isoform X1	XP_033717607.1	SLC16A1	54	0	0	0	0.05	0	0	0	0	0	0	0.005	0.00833333	0	0	0.01	0.540291	0.773284	0.423711	0.707094
Cluster of leucine-rich repeat-containing protein 37A3-like	XP_033703539.1	LRRC37A2	220	0	0	0	0	0	0	0	0.049989	0	0	0.0049989	0	0.0124972	0	0.0099978	0.307434	0.728821	0.423711	0.707094
1-phosphatidylinositol 4,5-bisphosphate phosphodiesterase zeta-1	XP_019792422.1	PLCZ1	74	0	0	0	0	0	0	0	0.049245	0	0	0.0049245	0	0.0123112	0	0.009849	0.307434	0.728821	0.423711	0.707094
protein FAM114A2	XP_019780335.1	FAM114A2	55	0	0	0	0.049085	0	0	0	0	0	0	0.0049085	0.00818083	0	0	0.009817	0.540291	0.773284	0.423711	0.707094
Golgi apparatus protein 1	XP_033701609.1	GLG1	134	0	0.038056	0	0.010911	0	0	0	0	0	0	0.0048967	0.00816117	0	0	0.0097934	0.286869	0.728821	0.179712	0.707094
bone morphogenetic protein receptor type-2	XP_019794661.1	BMPR2	115	0	0	0	0	0.048897	0	0	0	0	0	0.0048897	0.0081495	0	0	0.0097794	0.540291	0.773284	0.423711	0.707094
calcium-binding mitochondrial carrier protein Aralar2 isoform X1	XP_019783228.1	SLC25A13	74	0	0	0	0	0	0	0	0.048873	0	0	0.0048873	0	0.0122182	0	0.0097746	0.307434	0.728821	0.423711	0.707094
ADP-ribosylation factor-like protein 8B	XP_019803185.2	ARL8B	22	0	0	0	0.048834	0	0	0	0	0	0	0.0048834	0.008139	0	0	0.0097668	0.540291	0.773284	0.423711	0.707094
alpha-(1,3)-fucosyltransferase 11	XP_019791616.2	FUT11	56	0	0	0	0.04842	0	0	0	0	0	0	0.004842	0.00807	0	0	0.009684	0.540291	0.773284	0.423711	0.707094
ras-related protein Rab-33B	XP_019783527.1	RAB33B	26	0	0	0	0	0	0	0.048283	0	0	0	0.0048283	0	0.0120707	0.0096566	0	0.307434	0.728821	0.423711	0.707094
glutathione S-transferase A4 isoform X1	XP_004314823.1	GSTA4	26	0	0	0	0	0	0	0.04807	0	0	0	0.004807	0	0.0120175	0.009614	0	0.307434	0.728821	0.423711	0.707094
ATP-dependent RNA helicase DDX3X-like isoform X1	XP_033706266.1	DDX3X	76	0	0	0	0	0	0	0	0.048003	0	0	0.0048003	0	0.0120007	0	0.0096006	0.307434	0.728821	0.423711	0.707094
calreticulin-3	XP_033709730.1	CALR3	45	0	0	0	0.047768	0	0	0	0	0	0	0.0047768	0.00796133	0	0	0.0095536	0.540291	0.773284	0.423711	0.707094
thioredoxin domain-containing protein 2	XP_019776188.1	TXNDC2	34	0	0	0	0.047584	0	0	0	0	0	0	0.0047584	0.00793067	0	0	0.0095168	0.540291	0.773284	0.423711	0.707094
endoplasmic reticulum aminopeptidase 1	XP_004321880.2	ERAP1	107	0	0.047573	0	0	0	0	0	0	0	0	0.0047573	0.00792883	0	0	0.0095146	0.540291	0.773284	0.423711	0.707094
protein phosphatase 1 regulatory subunit 7 isoform X1	XP_019790307.1	PPP1R7	42	0	0	0	0	0	0	0	0	0.047501	0	0.0047501	0	0.0118753	0.0095002	0	0.307434	0.728821	0.423711	0.707094
acetyl-coenzyme A synthetase 2-like, mitochondrial isoform X1	XP_033696926.1	ACSS1	77	0	0	0	0	0	0	0	0.047232	0	0	0.0047232	0	0.011808	0	0.0094464	0.307434	0.728821	0.423711	0.707094
large proline-rich protein BAG6 isoform X3	XP_004311259.1	BAG6	119	0	0	0	0.016718	0	0	0	0.030461	0	0	0.0047179	0.00278633	0.00761525	0	0.0094358	0.760907	0.889936	0.179712	0.707094
coatomer subunit gamma-2 isoform X1	XP_019778879.2	COPG2	98	0	0	0	0.0099347	0	0	0	0.0371	0	0	0.00470347	0.00165578	0.009275	0	0.00940694	0.760907	0.889936	0.179712	0.707094
tumor necrosis factor receptor superfamily member 21 isoform X1	XP_019805473.1	TNFRSF21	78	0	0	0	0	0	0	0	0.046754	0	0	0.0046754	0	0.0116885	0	0.0093508	0.307434	0.728821	0.423711	0.707094
ATP-citrate synthase isoform X1	XP_033702842.1	ACLY	121	0	0	0	0	0.046634	0	0	0	0	0	0.0046634	0.00777233	0	0	0.0093268	0.540291	0.773284	0.423711	0.707094
40S ribosomal protein S3	XP_004312985.1	RPS3	27	0	0	0	0	0	0	0.046428	0	0	0	0.0046428	0	0.011607	0.0092856	0	0.307434	0.728821	0.423711	0.707094
U6 snRNA-associated Sm-like protein LSm2	XP_019782779.1	LSM2	11	0	0	0	0.046163	0	0	0	0	0	0	0.0046163	0.00769383	0	0	0.0092326	0.540291	0.773284	0.423711	0.707094
nuclear fragile X mental retardation-interacting protein 1	XP_019792086.1	NUFIP1	56	0.045729	0	0	0	0	0	0	0	0	0	0.0045729	0.0076215	0	0.0091458	0	0.540291	0.773284	0.423711	0.707094
TOM1-like protein 2 isoform X1	XP_033704226.1	TOM1L2	55	0	0	0	0	0	0	0.045567	0	0	0	0.0045567	0	0.0113918	0.0091134	0	0.307434	0.728821	0.423711	0.707094
coiled-coil domain-containing protein 114 isoform X1	XP_033700302.1	CCDC114	80	0	0	0	0	0	0	0	0.045377	0	0	0.0045377	0	0.0113443	0	0.0090754	0.307434	0.728821	0.423711	0.707094
eukaryotic translation initiation factor 4H isoform X1	XP_019777487.1	EIF4H	27	0	0	0	0	0	0	0.045268	0	0	0	0.0045268	0	0.011317	0.0090536	0	0.307434	0.728821	0.423711	0.707094
dnaJ homolog subfamily A member 4 isoform X1	XP_019805982.1	DNAJA4	48	0	0	0	0.044657	0	0	0	0	0	0	0.0044657	0.00744283	0	0	0.0089314	0.540291	0.773284	0.423711	0.707094
LOW QUALITY PROTEIN: ADP-ribosylation factor-like protein 6-interacting protein 1	XP_033713298.1	ARL6IP1	23	0	0	0	0.044522	0	0	0	0	0	0	0.0044522	0.00742033	0	0	0.0089044	0.540291	0.773284	0.423711	0.707094
mitochondrial proton/calcium exchanger protein isoform X1	XP_033712402.1	LETM1	81	0	0	0	0	0	0	0	0.044502	0	0	0.0044502	0	0.0111255	0	0.0089004	0.307434	0.728821	0.423711	0.707094
sodium- and chloride-dependent neutral and basic amino acid transporter B(0+)	XP_019805155.1	SLC6A14	72	0	0	0	0	0	0	0.016947	0	0.027415	0	0.0044362	0	0.0110905	0.0088724	0	0.0942099	0.728821	0.179712	0.707094
LOW QUALITY PROTEIN: trophinin-like	XP_033705674.1	TRO	83	0	0	0	0	0	0	0	0.043839	0	0	0.0043839	0	0.0109598	0	0.0087678	0.307434	0.728821	0.423711	0.707094
protein Niban 2 isoform X1	XP_033714517.1	NIBAN2	92	0	0	0	0	0	0	0	0	0.043619	0	0.0043619	0	0.0109047	0.0087238	0	0.307434	0.728821	0.423711	0.707094
transmembrane 9 superfamily member 3	XP_019795272.1	TM9SF3	68	0	0	0	0.043531	0	0	0	0	0	0	0.0043531	0.00725517	0	0	0.0087062	0.540291	0.773284	0.423711	0.707094
serine/threonine-protein phosphatase 2A activator isoform X1	XP_033714700.1	PTPA	37	0	0	0	0.042971	0	0	0	0	0	0	0.0042971	0.00716183	0	0	0.0085942	0.540291	0.773284	0.423711	0.707094
sorting nexin-2 isoform X1	XP_019796456.2	SNX2	58	0	0	0	0	0	0	0.042872	0	0	0	0.0042872	0	0.010718	0.0085744	0	0.307434	0.728821	0.423711	0.707094
multifunctional procollagen lysine hydroxylase and glycosyltransferase LH3	XP_033695508.1	PLOD3	85	0	0	0	0	0	0	0	0.042852	0	0	0.0042852	0	0.010713	0	0.0085704	0.307434	0.728821	0.423711	0.707094
spermatogenesis-associated protein 31D4	XP_033714098.1	SPATA31D1	171	0	0	0	0	0	0	0	0.042574	0	0	0.0042574	0	0.0106435	0	0.0085148	0.307434	0.728821	0.423711	0.707094
E3 ubiquitin-protein ligase RNF128 isoform X1	XP_019805048.1	RNF128	47	0	0	0	0	0	0	0	0	0.042452	0	0.0042452	0	0.010613	0.0084904	0	0.307434	0.728821	0.423711	0.707094
fibrous sheath-interacting protein 2	XP_019787028.2	FSIP2	777	0	0	0	0	0	0	0	0.042324	0	0	0.0042324	0	0.010581	0	0.0084648	0.307434	0.728821	0.423711	0.707094
hypoxanthine-guanine phosphoribosyltransferase	XP_019774624.1	HPRT1	25	0	0	0	0.042322	0	0	0	0	0	0	0.0042322	0.00705367	0	0	0.0084644	0.540291	0.773284	0.423711	0.707094
carbonic anhydrase 3	XP_019781899.1	CA3	29	0	0	0	0	0	0	0.041948	0	0	0	0.0041948	0	0.010487	0.0083896	0	0.307434	0.728821	0.423711	0.707094
transmembrane emp24 domain-containing protein 4	XP_019794635.1	TMED4	25	0	0	0	0.041502	0	0	0	0	0	0	0.0041502	0.006917	0	0	0.0083004	0.540291	0.773284	0.423711	0.707094
fatty acid synthase	XP_033702375.1	FASN	273	0	0	0	0	0.041306	0	0	0	0	0	0.0041306	0.00688433	0	0	0.0082612	0.540291	0.773284	0.423711	0.707094
carnitine O-palmitoyltransferase 1, liver isoform isoform X1	XP_033717227.1	CPT1A	88	0	0	0	0	0	0	0	0.041161	0	0	0.0041161	0	0.0102903	0	0.0082322	0.307434	0.728821	0.423711	0.707094
tryptophan--tRNA ligase, cytoplasmic	XP_019807932.2	WARS1	54	0	0	0	0.018373	0	0	0.022729	0	0	0	0.0041102	0.00306217	0.00568225	0.0045458	0.0036746	0.760907	0.889936	1	1
synaptogyrin-4	XP_033701950.1	SYNGR4	25	0	0	0	0.040907	0	0	0	0	0	0	0.0040907	0.00681783	0	0	0.0081814	0.540291	0.773284	0.423711	0.707094
BET1-like protein isoform X2	XP_004322548.1	BET1L	12	0	0	0	0.040876	0	0	0	0	0	0	0.0040876	0.00681267	0	0	0.0081752	0.540291	0.773284	0.423711	0.707094
transcription intermediary factor 1-beta	XP_019784513.1	TRIM28	89	0	0	0	0	0	0	0	0.040798	0	0	0.0040798	0	0.0101995	0	0.0081596	0.307434	0.728821	0.423711	0.707094
angiotensin-converting enzyme 2	XP_019781177.2	ACE2	93	0	0	0	0	0	0	0.040759	0	0	0	0.0040759	0	0.0101897	0.0081518	0	0.307434	0.728821	0.423711	0.707094
lysosomal acid phosphatase isoform X1	XP_019803551.1	ACP2	49	0	0	0	0	0	0	0	0	0.040682	0	0.0040682	0	0.0101705	0.0081364	0	0.307434	0.728821	0.423711	0.707094
harmonin	XP_033718493.1	USH1C	62	0	0	0	0	0	0	0.040326	0	0	0	0.0040326	0	0.0100815	0.0080652	0	0.307434	0.728821	0.423711	0.707094
elongation factor Tu, mitochondrial	XP_004315156.3	TUFM	49	0	0	0	0	0	0	0	0	0.040125	0	0.0040125	0	0.0100313	0.008025	0	0.307434	0.728821	0.423711	0.707094
A-kinase anchor protein 12 isoform X1	XP_033723735.1	AKAP12	188	0	0	0	0	0	0	0	0	0	0.039974	0.0039974	0	0.0099935	0.0079948	0	0.307434	0.728821	0.423711	0.707094
C-type lectin domain family 18 member A-like	XP_033702021.1	LOC101317450	50	0	0	0	0	0	0	0	0	0.039852	0	0.0039852	0	0.009963	0.0079704	0	0.307434	0.728821	0.423711	0.707094
GRIP1-associated protein 1 isoform X4	XP_033705482.1	GRIPAP1	92	0	0	0	0.0051829	0	0	0.013215	0	0.021376	0	0.00397739	0.000863817	0.00864775	0.0069182	0.00103658	0.23784	0.728821	0.440686	0.707094
katanin p60 ATPase-containing subunit A-like 2 isoform X1	XP_019792564.1	KATNAL2	62	0	0	0	0.0076773	0	0	0	0	0.031664	0	0.00393413	0.00127955	0.007916	0.0063328	0.00153546	0.760907	0.889936	1	1
nuclear pore complex protein Nup93 isoform X1	XP_033700509.1	NUP93	93	0	0	0	0	0	0	0	0.039072	0	0	0.0039072	0	0.009768	0	0.0078144	0.307434	0.728821	0.423711	0.707094
neogenin isoform X1	XP_033707840.1	NEO1	162	0	0.031537	0	0	0	0	0.0075006	0	0	0	0.00390376	0.00525617	0.00187515	0.00150012	0.0063074	1	1	1	1
corneodesmosin isoform X1	XP_033719868.1	CDSN	50	0	0	0	0	0	0.038639	0	0	0	0	0.0038639	0.00643983	0	0	0.0077278	0.540291	0.773284	0.423711	0.707094
transmembrane protein 120A isoform X1	XP_033695792.1	TMEM120A	41	0	0	0	0.038465	0	0	0	0	0	0	0.0038465	0.00641083	0	0	0.007693	0.540291	0.773284	0.423711	0.707094
cytosolic 10-formyltetrahydrofolate dehydrogenase isoform X1	XP_033721492.1	ALDH1L1	99	0	0	0	0	0	0	0.038226	0	0	0	0.0038226	0	0.0095565	0.0076452	0	0.307434	0.728821	0.423711	0.707094
lipoma-preferred partner	XP_019801686.1	LPP	66	0	0	0	0	0	0	0.037933	0	0	0	0.0037933	0	0.00948325	0.0075866	0	0.307434	0.728821	0.423711	0.707094
F-box only protein 50 isoform X1	XP_033700652.1	NCCRP1	33	0	0	0	0	0	0	0.037725	0	0	0	0.0037725	0	0.00943125	0.007545	0	0.307434	0.728821	0.423711	0.707094
ADAM DEC1	XP_019796966.1	ADAMDEC1	53	0	0	0	0	0	0	0	0	0.037633	0	0.0037633	0	0.00940825	0.0075266	0	0.307434	0.728821	0.423711	0.707094
mth938 domain-containing protein	XP_019804230.1	AAMDC	13	0	0	0	0.037311	0	0	0	0	0	0	0.0037311	0.0062185	0	0	0.0074622	0.540291	0.773284	0.423711	0.707094
myoferlin isoform X1	XP_019795203.2	MYOF	237	0	0	0	0.016844	0	0	0.0051154	0.015235	0	0	0.00371944	0.00280733	0.0050876	0.00102308	0.0064158	0.511966	0.773284	0.440686	0.707094
interleukin-4 receptor subunit alpha isoform X1	XP_033694998.1	IL4R	89	0	0	0	0	0	0	0.013698	0	0.022158	0	0.0035856	0	0.008964	0.0071712	0	0.0942099	0.728821	0.179712	0.707094
lipopolysaccharide-responsive and beige-like anchor protein isoform X1	XP_033713196.1	LRBA	318	0	0	0	0	0.035439	0	0	0	0	0	0.0035439	0.0059065	0	0	0.0070878	0.540291	0.773284	0.423711	0.707094
disintegrin and metalloproteinase domain-containing protein 28	XP_019796859.1	ADAM28	89	0	0	0	0.035299	0	0	0	0	0	0	0.0035299	0.00588317	0	0	0.0070598	0.540291	0.773284	0.423711	0.707094
DNA-(apurinic or apyrimidinic site) lyase	XP_019790763.1	APEX1	35	0	0	0	0	0	0	0.034712	0	0	0	0.0034712	0	0.008678	0.0069424	0	0.307434	0.728821	0.423711	0.707094
sideroflexin-3 isoform X2	XP_033697690.1	SFXN3	35	0	0	0	0	0	0	0.034712	0	0	0	0.0034712	0	0.008678	0.0069424	0	0.307434	0.728821	0.423711	0.707094
excitatory amino acid transporter 3	XP_004323114.3	SLC1A1	57	0	0	0	0	0	0	0	0	0.034527	0	0.0034527	0	0.00863175	0.0069054	0	0.307434	0.728821	0.423711	0.707094
pseudouridine-5'-phosphatase isoform X1	XP_019800288.1	PUDP	30	0	0	0	0.034201	0	0	0	0	0	0	0.0034201	0.00570017	0	0	0.0068402	0.540291	0.773284	0.423711	0.707094
ADP-sugar pyrophosphatase isoform X2	XP_019788831.2	NUDT5	15	0	0	0	0.034043	0	0	0	0	0	0	0.0034043	0.00567383	0	0	0.0068086	0.540291	0.773284	0.423711	0.707094
prolactin regulatory element-binding protein isoform X1	XP_033694772.1	PREB	46	0	0	0	0.033892	0	0	0	0	0	0	0.0033892	0.00564867	0	0	0.0067784	0.540291	0.773284	0.423711	0.707094
protein tweety homolog 3 isoform X1	XP_033696990.1	TTYH3	72	0	0	0	0.0065955	0	0	0	0	0.027202	0	0.00337975	0.00109925	0.0068005	0.0054404	0.0013191	0.760907	0.889936	1	1
microtubule-associated protein RP/EB family member 3 isoform X2	XP_033694783.1	MAPRE3	30	0	0	0	0.033531	0	0	0	0	0	0	0.0033531	0.0055885	0	0	0.0067062	0.540291	0.773284	0.423711	0.707094
adipocyte plasma membrane-associated protein isoform X1	XP_019783123.1	APMAP	46	0	0	0	0.033276	0	0	0	0	0	0	0.0033276	0.005546	0	0	0.0066552	0.540291	0.773284	0.423711	0.707094
Cluster of copine-8 isoform X1	XP_033722815.1	CPNE8	67	0	0	0	0	0	0	0	0	0.033033	0	0.0033033	0	0.00825825	0.0066066	0	0.307434	0.728821	0.423711	0.707094
uncharacterized protein FAM241A	XP_004316974.3	FAM241A	15	0	0	0	0.032992	0	0	0	0	0	0	0.0032992	0.00549867	0	0	0.0065984	0.540291	0.773284	0.423711	0.707094
DNA damage-binding protein 1	XP_019789529.1	DDB1	127	0	0	0	0.032806	0	0	0	0	0	0	0.0032806	0.00546767	0	0	0.0065612	0.540291	0.773284	0.423711	0.707094
protocadherin-16 isoform X1	XP_033718339.1	DCHS1	346	0	0	0	0	0	0.0054659	0	0	0.0056503	0.021676	0.00327922	0.000910983	0.00683158	0.00546526	0.00109318	0.23784	0.728821	0.440686	0.707094
60 kDa SS-A/Ro ribonucleoprotein	XP_004322985.1	RO60	60	0	0	0	0	0	0	0	0	0.032604	0	0.0032604	0	0.008151	0.0065208	0	0.307434	0.728821	0.423711	0.707094
nucleosome assembly protein 1-like 4 isoform X1	XP_033717281.1	NAP1L4	47	0	0	0	0.0326	0	0	0	0	0	0	0.00326	0.00543333	0	0	0.00652	0.540291	0.773284	0.423711	0.707094
U6 snRNA-associated Sm-like protein LSm1	XP_004311849.1	LSM1	15	0	0	0	0.03249	0	0	0	0	0	0	0.003249	0.005415	0	0	0.006498	0.540291	0.773284	0.423711	0.707094
sphingomyelin phosphodiesterase 2	XP_033723516.1	SMPD2	48	0	0	0	0.032435	0	0	0	0	0	0	0.0032435	0.00540583	0	0	0.006487	0.540291	0.773284	0.423711	0.707094
prostaglandin F2 receptor negative regulator	XP_019775245.2	PTGFRN	98	0	0	0	0	0	0	0.012329	0	0.019945	0	0.0032274	0	0.0080685	0.0064548	0	0.0942099	0.728821	0.179712	0.707094
calmin isoform X1	XP_033706557.1	CLMN	114	0	0	0	0.031798	0	0	0	0	0	0	0.0031798	0.00529967	0	0	0.0063596	0.540291	0.773284	0.423711	0.707094
Cluster of seipin isoform X5	XP_033716751.1	BSCL2	58	0	0	0	0.031384	0	0	0	0	0	0	0.0031384	0.00523067	0	0	0.0062768	0.540291	0.773284	0.423711	0.707094
transmembrane protein 25 isoform X4	XP_033717889.1	TMEM25	39	0	0	0	0	0	0	0.031311	0	0	0	0.0031311	0	0.00782775	0.0062622	0	0.307434	0.728821	0.423711	0.707094
ubiquitin-conjugating enzyme E2 L3 isoform X2	XP_004323186.3	UBE2L3	16	0	0	0	0.0313	0	0	0	0	0	0	0.00313	0.00521667	0	0	0.00626	0.540291	0.773284	0.423711	0.707094
ras GTPase-activating-like protein IQGAP2	XP_019785366.2	IQGAP2	181	0	0	0	0	0	0	0	0.019918	0.010818	0	0.0030736	0	0.007684	0.0021636	0.0039836	0.0942099	0.728821	1	1
syntaxin-2 isoform X1	XP_019797853.1	STX2	33	0	0	0	0.030645	0	0	0	0	0	0	0.0030645	0.0051075	0	0	0.006129	0.540291	0.773284	0.423711	0.707094
reticulon-4 isoform X4	XP_019798224.1	RTN4	130	0	0	0	0	0	0	0	0	0.03062	0	0.003062	0	0.007655	0.006124	0	0.307434	0.728821	0.423711	0.707094
Cluster of vasodilator-stimulated phosphoprotein isoform X1	XP_033700064.1	VASP	41	0	0	0	0	0	0	0.030264	0	0	0	0.0030264	0	0.007566	0.0060528	0	0.307434	0.728821	0.423711	0.707094
damage-control phosphatase ARMT1 isoform X1	XP_004320616.3	ARMT1	51	0	0	0	0.030146	0	0	0	0	0	0	0.0030146	0.00502433	0	0	0.0060292	0.540291	0.773284	0.423711	0.707094
synaptonemal complex central element protein 1-like isoform X2	XP_033700007.1	SYCE1L	34	0	0	0	0.02979	0	0	0	0	0	0	0.002979	0.004965	0	0	0.005958	0.540291	0.773284	0.423711	0.707094
coatomer subunit alpha isoform X2	XP_004312716.1	COPA	138	0	0	0	0.0034354	0	0	0	0.026087	0	0	0.00295224	0.000572567	0.00652175	0	0.00590448	0.760907	0.889936	0.179712	0.707094
very-long-chain 3-oxoacyl-CoA reductase isoform X1	XP_019803569.1	HSD17B12	34	0	0	0	0.029481	0	0	0	0	0	0	0.0029481	0.0049135	0	0	0.0058962	0.540291	0.773284	0.423711	0.707094
microsomal glutathione S-transferase 3 isoform X2	XP_004326057.1	MGST3	17	0	0	0	0.029163	0	0	0	0	0	0	0.0029163	0.0048605	0	0	0.0058326	0.540291	0.773284	0.423711	0.707094
disintegrin and metalloproteinase domain-containing protein 10 isoform X1	XP_019802721.1	ADAM10	84	0	0	0	0.0056655	0	0	0	0	0.023367	0	0.00290325	0.00094425	0.00584175	0.0046734	0.0011331	0.760907	0.889936	1	1
protein phosphatase methylesterase 1 isoform X2	XP_019802113.1	PPME1	42	0	0	0	0	0	0	0.028896	0	0	0	0.0028896	0	0.007224	0.0057792	0	0.307434	0.728821	0.423711	0.707094
N-terminal kinase-like protein isoform X1	XP_033716941.1	SCYL1	89	0	0	0	0.028718	0	0	0	0	0	0	0.0028718	0.00478633	0	0	0.0057436	0.540291	0.773284	0.423711	0.707094
sortilin-related receptor isoform X2	XP_019797302.2	SORL1	199	0	0	0	0	0.028302	0	0	0	0	0	0.0028302	0.004717	0	0	0.0056604	0.540291	0.773284	0.423711	0.707094
LOW QUALITY PROTEIN: peroxisomal sarcosine oxidase	XP_004315354.2	PIPOX	44	0	0	0	0	0	0	0.02793	0	0	0	0.002793	0	0.0069825	0.005586	0	0.307434	0.728821	0.423711	0.707094
Cluster of hepatocyte growth factor activator isoform X5	XP_033712482.1	HGFAC	71	0	0	0	0	0	0	0	0	0.027587	0	0.0027587	0	0.00689675	0.0055174	0	0.307434	0.728821	0.423711	0.707094
dynactin subunit 2 isoform X4	XP_019807888.1	DCTN2	45	0	0	0	0	0	0	0.027436	0	0	0	0.0027436	0	0.006859	0.0054872	0	0.307434	0.728821	0.423711	0.707094
involucrin-like	XP_033717826.1	LOC117313366	45	0	0	0	0	0	0	0.027367	0	0	0	0.0027367	0	0.00684175	0.0054734	0	0.307434	0.728821	0.423711	0.707094
kynurenine/alpha-aminoadipate aminotransferase, mitochondrial isoform X2	XP_033713425.1	AADAT	45	0	0	0	0	0	0	0.027162	0	0	0	0.0027162	0	0.0067905	0.0054324	0	0.307434	0.728821	0.423711	0.707094
serine--pyruvate aminotransferase	XP_033716250.1	AGXT	45	0	0	0	0	0	0	0.027027	0	0	0	0.0027027	0	0.00675675	0.0054054	0	0.307434	0.728821	0.423711	0.707094
zinc transporter ZIP4	XP_033698530.1	SLC39A4	45	0	0	0	0	0	0	0.027027	0	0	0	0.0027027	0	0.00675675	0.0054054	0	0.307434	0.728821	0.423711	0.707094
26S proteasome non-ATPase regulatory subunit 6 isoform X1	XP_004314096.1	PSMD6	46	0	0	0	0	0	0	0.026893	0	0	0	0.0026893	0	0.00672325	0.0053786	0	0.307434	0.728821	0.423711	0.707094
D-aminoacyl-tRNA deacylase 2 isoform X1	XP_019779641.1	DTD2	18	0	0	0	0.026618	0	0	0	0	0	0	0.0026618	0.00443633	0	0	0.0053236	0.540291	0.773284	0.423711	0.707094
alpha-soluble NSF attachment protein isoform X2	XP_033702097.1	NAPA	38	0	0	0	0.026466	0	0	0	0	0	0	0.0026466	0.004411	0	0	0.0052932	0.540291	0.773284	0.423711	0.707094
transmembrane protein 115	XP_004316902.1	TMEM115	38	0	0	0	0.026303	0	0	0	0	0	0	0.0026303	0.00438383	0	0	0.0052606	0.540291	0.773284	0.423711	0.707094
secernin-2 isoform X2	XP_004311583.3	SCRN2	47	0	0	0	0	0	0	0.02618	0	0	0	0.002618	0	0.006545	0.005236	0	0.307434	0.728821	0.423711	0.707094
lysophospholipid acyltransferase 5	XP_033722973.1	LPCAT3	56	0	0	0	0.026029	0	0	0	0	0	0	0.0026029	0.00433817	0	0	0.0052058	0.540291	0.773284	0.423711	0.707094
Cluster of importin-4 isoform X1	XP_033707147.1	IPO4	118	0	0	0	0.025965	0	0	0	0	0	0	0.0025965	0.0043275	0	0	0.005193	0.540291	0.773284	0.423711	0.707094
pleiotrophin isoform X1	XP_019805770.1	PTN	19	0	0	0	0.025813	0	0	0	0	0	0	0.0025813	0.00430217	0	0	0.0051626	0.540291	0.773284	0.423711	0.707094
LOW QUALITY PROTEIN: lithostathine-like	XP_033694283.1	REG3G	19	0	0	0	0.025658	0	0	0	0	0	0	0.0025658	0.00427633	0	0	0.0051316	0.540291	0.773284	0.423711	0.707094
TBC1 domain family member 21 isoform X1	XP_033708513.1	TBC1D21	39	0	0	0	0.025593	0	0	0	0	0	0	0.0025593	0.0042655	0	0	0.0051186	0.540291	0.773284	0.423711	0.707094
peroxisomal multifunctional enzyme type 2 isoform X1	XP_033708995.1	HSD17B4	80	0	0	0	0.025447	0	0	0	0	0	0	0.0025447	0.00424117	0	0	0.0050894	0.540291	0.773284	0.423711	0.707094
Cluster of serine/threonine-protein kinase 24 isoform X1	XP_033699647.1	STK24	48	0	0	0	0	0	0	0.025384	0	0	0	0.0025384	0	0.006346	0.0050768	0	0.307434	0.728821	0.423711	0.707094
PRA1 family protein 2	XP_033704928.1	PRAF2	19	0	0	0	0.025353	0	0	0	0	0	0	0.0025353	0.0042255	0	0	0.0050706	0.540291	0.773284	0.423711	0.707094
filamin-C isoform X1	XP_033719115.1	FLNC	290	0.0087453	0	0	0	0	0	0.004172	0.012426	0	0	0.00253433	0.00145755	0.0041495	0.00258346	0.0024852	0.358572	0.772502	0.79717	0.988277
mannose-1-phosphate guanyltransferase beta isoform X1	XP_004314856.1	GMPPB	40	0	0	0	0.025141	0	0	0	0	0	0	0.0025141	0.00419017	0	0	0.0050282	0.540291	0.773284	0.423711	0.707094
omega-amidase NIT2	XP_019777705.1	NIT2	49	0	0	0	0	0	0	0.024919	0	0	0	0.0024919	0	0.00622975	0.0049838	0	0.307434	0.728821	0.423711	0.707094
vitamin K epoxide reductase complex subunit 1-like protein 1	XP_019777497.1	VKORC1L1	20	0	0	0	0.024764	0	0	0	0	0	0	0.0024764	0.00412733	0	0	0.0049528	0.540291	0.773284	0.423711	0.707094
homogentisate 1,2-dioxygenase	XP_019778334.1	HGD	50	0	0	0	0	0	0	0.02458	0	0	0	0.002458	0	0.006145	0.004916	0	0.307434	0.728821	0.423711	0.707094
mRNA export factor isoform X5	XP_004324620.2	RAE1	41	0	0	0	0.024562	0	0	0	0	0	0	0.0024562	0.00409367	0	0	0.0049124	0.540291	0.773284	0.423711	0.707094
plakophilin-1	XP_033702265.1	PKP1	80	0	0	0	0	0	0	0	0	0.024542	0	0.0024542	0	0.0061355	0.0049084	0	0.307434	0.728821	0.423711	0.707094
SUN domain-containing protein 3	XP_033718600.1	SUN3	41	0	0	0	0.024492	0	0	0	0	0	0	0.0024492	0.004082	0	0	0.0048984	0.540291	0.773284	0.423711	0.707094
CKLF-like MARVEL transmembrane domain-containing protein 6	XP_019802479.2	CMTM6	20	0	0	0	0.02448	0	0	0	0	0	0	0.002448	0.00408	0	0	0.004896	0.540291	0.773284	0.423711	0.707094
sterile alpha motif domain-containing protein 14 isoform X1	XP_019800055.1	SAMD14	50	0	0	0	0	0	0	0.02447	0	0	0	0.002447	0	0.0061175	0.004894	0	0.307434	0.728821	0.423711	0.707094
alpha-1,3-mannosyl-glycoprotein 4-beta-N-acetylglucosaminyltransferase A isoform X1	XP_019786710.1	MGAT4A	62	0	0	0	0.024217	0	0	0	0	0	0	0.0024217	0.00403617	0	0	0.0048434	0.540291	0.773284	0.423711	0.707094
V-set and immunoglobulin domain-containing protein 1	XP_033705165.1	VSIG1	41	0	0	0	0.024214	0	0	0	0	0	0	0.0024214	0.00403567	0	0	0.0048428	0.540291	0.773284	0.423711	0.707094
alpha-2-macroglobulin receptor-associated protein	XP_033712493.1	LRPAP1	42	0	0	0	0.023942	0	0	0	0	0	0	0.0023942	0.00399033	0	0	0.0047884	0.540291	0.773284	0.423711	0.707094
spermatogenesis-associated protein 31E1-like	XP_033715132.1	SPATA31C2	152	0	0	0	0	0	0	0	0.023803	0	0	0.0023803	0	0.00595075	0	0.0047606	0.307434	0.728821	0.423711	0.707094
GTP-binding protein Rheb	XP_019785878.1	RHEB	21	0	0	0	0.023798	0	0	0	0	0	0	0.0023798	0.00396633	0	0	0.0047596	0.540291	0.773284	0.423711	0.707094
prenylated Rab acceptor protein 1	XP_033700640.1	RABAC1	21	0	0	0	0.023666	0	0	0	0	0	0	0.0023666	0.00394433	0	0	0.0047332	0.540291	0.773284	0.423711	0.707094
signal peptidase complex catalytic subunit SEC11A isoform X1	XP_019801471.1	SEC11A	21	0	0	0	0.023666	0	0	0	0	0	0	0.0023666	0.00394433	0	0	0.0047332	0.540291	0.773284	0.423711	0.707094
growth/differentiation factor 8	XP_004323955.1	MSTN	43	0	0	0	0.023352	0	0	0	0	0	0	0.0023352	0.003892	0	0	0.0046704	0.540291	0.773284	0.423711	0.707094
Cluster of RNA-binding protein FUS isoform X1	XP_033697296.1	FUS	52	0	0	0	0	0	0	0.023314	0	0	0	0.0023314	0	0.0058285	0.0046628	0	0.307434	0.728821	0.423711	0.707094
gamma-crystallin F	XP_019794453.2	CRYGD	21	0	0	0	0.023278	0	0	0	0	0	0	0.0023278	0.00387967	0	0	0.0046556	0.540291	0.773284	0.423711	0.707094
translocon-associated protein subunit gamma isoform X1	XP_004325210.1	SSR3	21	0	0	0	0.023152	0	0	0	0	0	0	0.0023152	0.00385867	0	0	0.0046304	0.540291	0.773284	0.423711	0.707094
non-POU domain-containing octamer-binding protein isoform X1	XP_019804609.1	NONO	54	0	0	0	0	0	0	0.022587	0	0	0	0.0022587	0	0.00564675	0.0045174	0	0.307434	0.728821	0.423711	0.707094
integrin beta-1 isoform X1	XP_019788926.1	ITGB1	88	0	0	0	0	0	0	0	0	0.022299	0	0.0022299	0	0.00557475	0.0044598	0	0.307434	0.728821	0.423711	0.707094
vesicle transport protein SFT2C	XP_019787410.2	SFT2D3	22	0	0	0	0.022189	0	0	0	0	0	0	0.0022189	0.00369817	0	0	0.0044378	0.540291	0.773284	0.423711	0.707094
tRNA-splicing ligase RtcB homolog	XP_004318487.1	RTCB	55	0	0	0	0	0	0	0.022172	0	0	0	0.0022172	0	0.005543	0.0044344	0	0.307434	0.728821	0.423711	0.707094
platelet-activating factor acetylhydrolase isoform X2	XP_019805550.1	PLA2G7	45	0	0	0	0.022083	0	0	0	0	0	0	0.0022083	0.0036805	0	0	0.0044166	0.540291	0.773284	0.423711	0.707094
kynureninase isoform X1	XP_019781079.1	KYNU	56	0	0	0	0	0	0	0.021948	0	0	0	0.0021948	0	0.005487	0.0043896	0	0.307434	0.728821	0.423711	0.707094
translocation protein SEC62	XP_019801768.1	SEC62	46	0	0	0	0.02169	0	0	0	0	0	0	0.002169	0.003615	0	0	0.004338	0.540291	0.773284	0.423711	0.707094
protein-glutamine gamma-glutamyltransferase K	XP_033707143.1	TGM1	91	0	0	0	0	0	0	0	0	0.021534	0	0.0021534	0	0.0053835	0.0043068	0	0.307434	0.728821	0.423711	0.707094
rab11 family-interacting protein 1 isoform X3	XP_019776938.1	RAB11FIP1	114	0	0	0	0	0	0	0.021517	0	0	0	0.0021517	0	0.00537925	0.0043034	0	0.307434	0.728821	0.423711	0.707094
calmegin isoform X1	XP_004316150.1	CLGN	70	0	0	0	0.021492	0	0	0	0	0	0	0.0021492	0.003582	0	0	0.0042984	0.540291	0.773284	0.423711	0.707094
LOW QUALITY PROTEIN: EF-hand calcium-binding domain-containing protein 6	XP_033721572.1	EFCAB6	169	0	0	0	0	0	0	0	0.021408	0	0	0.0021408	0	0.005352	0	0.0042816	0.307434	0.728821	0.423711	0.707094
HD domain-containing protein 2	XP_019807392.2	HDDC2	23	0	0	0	0.021302	0	0	0	0	0	0	0.0021302	0.00355033	0	0	0.0042604	0.540291	0.773284	0.423711	0.707094
TNFAIP3-interacting protein 1 isoform X1	XP_033709361.1	TNIP1	72	0	0	0	0.020896	0	0	0	0	0	0	0.0020896	0.00348267	0	0	0.0041792	0.540291	0.773284	0.423711	0.707094
talin-1 isoform X1	XP_033714134.1	TLN1	271	0	0	0	0	0	0	0.013529	0	0.0072086	0	0.00207376	0	0.0051844	0.00414752	0	0.0942099	0.728821	0.179712	0.707094
LOW QUALITY PROTEIN: nuclear receptor corepressor 2	XP_033692622.1	NCOR2	272	0	0	0	0	0.020666	0	0	0	0	0	0.0020666	0.00344433	0	0	0.0041332	0.540291	0.773284	0.423711	0.707094
malectin isoform X2	XP_019805971.1	MLEC	24	0	0	0	0.020289	0	0	0	0	0	0	0.0020289	0.0033815	0	0	0.0040578	0.540291	0.773284	0.423711	0.707094
breast carcinoma-amplified sequence 1	XP_019799605.1	BCAS1	60	0	0	0	0	0	0	0.020193	0	0	0	0.0020193	0	0.00504825	0.0040386	0	0.307434	0.728821	0.423711	0.707094
transducin beta-like protein 2	XP_004310854.3	TBL2	50	0	0	0	0.019825	0	0	0	0	0	0	0.0019825	0.00330417	0	0	0.003965	0.540291	0.773284	0.423711	0.707094
tubulointerstitial nephritis antigen-like isoform X1	XP_033694970.1	TINAGL1	62	0	0	0	0	0	0	0.019788	0	0	0	0.0019788	0	0.004947	0.0039576	0	0.307434	0.728821	0.423711	0.707094
Cluster of glypican-4	XP_019774622.1	GPC4	62	0	0	0	0	0	0	0.019539	0	0	0	0.0019539	0	0.00488475	0.0039078	0	0.307434	0.728821	0.423711	0.707094
LOW QUALITY PROTEIN: alpha-2-macroglobulin-like protein 1	XP_033722934.1	A2ML1	164	0	0	0	0	0	0	0.0073783	0	0.011935	0	0.00193133	0	0.00482832	0.00386266	0	0.0942099	0.728821	0.179712	0.707094
ectonucleotide pyrophosphatase/phosphodiesterase family member 2 isoform X1	XP_019787642.1	ENPP2	102	0	0	0	0	0	0	0	0	0.019287	0	0.0019287	0	0.00482175	0.0038574	0	0.307434	0.728821	0.423711	0.707094
transmembrane emp24 domain-containing protein 7	XP_019796414.1	TMED7	25	0	0	0	0.019022	0	0	0	0	0	0	0.0019022	0.00317033	0	0	0.0038044	0.540291	0.773284	0.423711	0.707094
interleukin-6 receptor subunit beta isoform X1	XP_019785593.1	IL6ST	104	0	0	0	0	0	0	0	0	0.018893	0	0.0018893	0	0.00472325	0.0037786	0	0.307434	0.728821	0.423711	0.707094
acyl-coenzyme A synthetase ACSM1, mitochondrial isoform X1	XP_033695778.1	ACSM1	65	0	0	0	0	0	0	0.018795	0	0	0	0.0018795	0	0.00469875	0.003759	0	0.307434	0.728821	0.423711	0.707094
zinc finger protein 185 isoform X1	XP_033705252.1	ZNF185	65	0	0	0	0	0	0	0.018795	0	0	0	0.0018795	0	0.00469875	0.003759	0	0.307434	0.728821	0.423711	0.707094
V-type proton ATPase subunit E 2	XP_019798235.2	ATP6V1E2	26	0	0	0	0.01877	0	0	0	0	0	0	0.001877	0.00312833	0	0	0.003754	0.540291	0.773284	0.423711	0.707094
coatomer subunit zeta-1-like	XP_033696104.1	COPZ1	26	0	0	0	0.018688	0	0	0	0	0	0	0.0018688	0.00311467	0	0	0.0037376	0.540291	0.773284	0.423711	0.707094
FAS-associated factor 2 isoform X1	XP_019798406.1	FAF2	54	0	0	0	0.018333	0	0	0	0	0	0	0.0018333	0.0030555	0	0	0.0036666	0.540291	0.773284	0.423711	0.707094
lamin-B1 isoform X1	XP_019779884.1	LMNB1	67	0	0	0	0	0	0	0.01832	0	0	0	0.001832	0	0.00458	0.003664	0	0.307434	0.728821	0.423711	0.707094
vesicle transport through interaction with t-SNAREs homolog 1B	XP_004313458.1	VTI1B	27	0	0	0	0.018209	0	0	0	0	0	0	0.0018209	0.00303483	0	0	0.0036418	0.540291	0.773284	0.423711	0.707094
sec1 family domain-containing protein 1 isoform X2	XP_033707109.1	SCFD1	55	0	0	0	0.018061	0	0	0	0	0	0	0.0018061	0.00301017	0	0	0.0036122	0.540291	0.773284	0.423711	0.707094
protein tweety homolog 1 isoform X1	XP_033701717.1	TTYH1	55	0	0	0	0.018023	0	0	0	0	0	0	0.0018023	0.00300383	0	0	0.0036046	0.540291	0.773284	0.423711	0.707094
golgin subfamily A member 5	XP_004327309.1	GOLGA5	83	0	0	0	0.017987	0	0	0	0	0	0	0.0017987	0.00299783	0	0	0.0035974	0.540291	0.773284	0.423711	0.707094
LOW QUALITY PROTEIN: rab11 family-interacting protein 5	XP_033694156.1	RAB11FIP5	137	0	0	0	0	0	0	0.017914	0	0	0	0.0017914	0	0.0044785	0.0035828	0	0.307434	0.728821	0.423711	0.707094
ubiquitin thioesterase OTUB2	XP_019774175.2	OTUB2	27	0	0	0	0.017829	0	0	0	0	0	0	0.0017829	0.0029715	0	0	0.0035658	0.540291	0.773284	0.423711	0.707094
proteasome activator complex subunit 2 isoform X1	XP_004314693.2	PSME2	27	0	0	0	0.017754	0	0	0	0	0	0	0.0017754	0.002959	0	0	0.0035508	0.540291	0.773284	0.423711	0.707094
sodium-dependent phosphate transport protein 2A	XP_033711045.1	SLC34A1	69	0	0	0	0	0	0	0.017664	0	0	0	0.0017664	0	0.004416	0.0035328	0	0.307434	0.728821	0.423711	0.707094
calsyntenin-1 isoform X1	XP_033699541.1	CLSTN1	111	0	0	0	0	0	0	0	0	0.017623	0	0.0017623	0	0.00440575	0.0035246	0	0.307434	0.728821	0.423711	0.707094
tetraspanin-6 isoform X1	XP_004324157.1	TSPAN6	28	0	0	0	0.017608	0	0	0	0	0	0	0.0017608	0.00293467	0	0	0.0035216	0.540291	0.773284	0.423711	0.707094
lysosomal Pro-X carboxypeptidase	XP_019804295.1	PRCP	56	0	0	0	0.017505	0	0	0	0	0	0	0.0017505	0.0029175	0	0	0.003501	0.540291	0.773284	0.423711	0.707094
LOW QUALITY PROTEIN: solute carrier family 13 member 2	XP_033703428.1	SLC13A2	70	0	0	0	0	0	0	0.017381	0	0	0	0.0017381	0	0.00434525	0.0034762	0	0.307434	0.728821	0.423711	0.707094
B-cell receptor-associated protein 31	XP_033705923.1	BCAP31	28	0	0	0	0.017322	0	0	0	0	0	0	0.0017322	0.002887	0	0	0.0034644	0.540291	0.773284	0.423711	0.707094
cytoplasmic dynein 1 heavy chain 1	XP_033706494.1	DYNC1H1	532	0	0	0	0	0.010531	0	0	0.0067575	0	0	0.00172885	0.00175517	0.00168937	0	0.0034577	1	1	0.179712	0.707094
LOW QUALITY PROTEIN: myosin XVB	XP_033704321.1	MYO15B	326	0	0	0	0	0	0	0.011222	0	0.0059914	0	0.00172134	0	0.00430335	0.00344268	0	0.0942099	0.728821	0.179712	0.707094
dnaJ homolog subfamily C member 3 isoform X1	XP_019776622.1	DNAJC3	58	0	0	0	0.01705	0	0	0	0	0	0	0.001705	0.00284167	0	0	0.00341	0.540291	0.773284	0.423711	0.707094
reticulophagy regulator 2 isoform X1	XP_004320379.2	RETREG2	58	0	0	0	0.01705	0	0	0	0	0	0	0.001705	0.00284167	0	0	0.00341	0.540291	0.773284	0.423711	0.707094
ephrin type-A receptor 2 isoform X1	XP_033698586.1	EPHA2	115	0	0	0	0	0	0	0	0	0.017009	0	0.0017009	0	0.00425225	0.0034018	0	0.307434	0.728821	0.423711	0.707094
lysophospholipid acyltransferase LPCAT4	XP_033707302.1	LPCAT4	58	0	0	0	0.016982	0	0	0	0	0	0	0.0016982	0.00283033	0	0	0.0033964	0.540291	0.773284	0.423711	0.707094
signal peptide, CUB and EGF-like domain-containing protein 2 isoform X1	XP_033718401.1	SCUBE2	113	0	0	0	0	0	0.016879	0	0	0	0	0.0016879	0.00281317	0	0	0.0033758	0.540291	0.773284	0.423711	0.707094
postacrosomal sheath WW domain-binding protein	XP_033721573.1	WBP2NL	29	0	0	0	0.016842	0	0	0	0	0	0	0.0016842	0.002807	0	0	0.0033684	0.540291	0.773284	0.423711	0.707094
THAP domain-containing protein 4 isoform X2	XP_019790068.1	THAP4	73	0	0	0	0	0	0	0.016713	0	0	0	0.0016713	0	0.00417825	0.0033426	0	0.307434	0.728821	0.423711	0.707094
Cluster of AP-2 complex subunit beta isoform X1	XP_033703108.1	AP2B1	106	0	0	0	0.01665	0	0	0	0	0	0	0.001665	0.002775	0	0	0.00333	0.540291	0.773284	0.423711	0.707094
DCC-interacting protein 13-beta	XP_019808266.1	APPL2	74	0	0	0	0	0	0	0.016435	0	0	0	0.0016435	0	0.00410875	0.003287	0	0.307434	0.728821	0.423711	0.707094
sodium/myo-inositol cotransporter 2 isoform X1	XP_033696366.1	SLC5A11	74	0	0	0	0	0	0	0.016385	0	0	0	0.0016385	0	0.00409625	0.003277	0	0.307434	0.728821	0.423711	0.707094
phospholysine phosphohistidine inorganic pyrophosphate phosphatase isoform X2	XP_033698338.1	LHPP	30	0	0	0	0.016264	0	0	0	0	0	0	0.0016264	0.00271067	0	0	0.0032528	0.540291	0.773284	0.423711	0.707094
far upstream element-binding protein 1 isoform X1	XP_019774819.1	FUBP1	76	0	0	0	0	0	0	0.01607	0	0	0	0.001607	0	0.0040175	0.003214	0	0.307434	0.728821	0.423711	0.707094
tubulin--tyrosine ligase-like protein 12 isoform X1	XP_033721781.1	TTLL12	76	0	0	0	0	0	0	0.016046	0	0	0	0.0016046	0	0.0040115	0.0032092	0	0.307434	0.728821	0.423711	0.707094
platelet-derived growth factor receptor alpha	XP_004327594.1	PDGFRA	123	0	0	0	0	0	0	0	0	0.015987	0	0.0015987	0	0.00399675	0.0031974	0	0.307434	0.728821	0.423711	0.707094
lipase member I	XP_019777696.1	LIPI	62	0	0	0	0.015905	0	0	0	0	0	0	0.0015905	0.00265083	0	0	0.003181	0.540291	0.773284	0.423711	0.707094
far upstream element-binding protein 2	XP_033710438.1	KHSRP	77	0	0	0	0	0	0	0.015835	0	0	0	0.0015835	0	0.00395875	0.003167	0	0.307434	0.728821	0.423711	0.707094
calretinin	XP_033700934.1	CALB2	32	0	0	0	0.015328	0	0	0	0	0	0	0.0015328	0.00255467	0	0	0.0030656	0.540291	0.773284	0.423711	0.707094
DCC-interacting protein 13-alpha isoform X1	XP_019803161.1	APPL1	80	0	0	0	0	0	0	0.015151	0	0	0	0.0015151	0	0.00378775	0.0030302	0	0.307434	0.728821	0.423711	0.707094
piwi-like protein 1	XP_004329683.1	PIWIL1	98	0	0	0	0.015028	0	0	0	0	0	0	0.0015028	0.00250467	0	0	0.0030056	0.540291	0.773284	0.423711	0.707094
1,4-alpha-glucan-branching enzyme	XP_019778238.1	GBE1	81	0	0	0	0	0	0	0.014963	0	0	0	0.0014963	0	0.00374075	0.0029926	0	0.307434	0.728821	0.423711	0.707094
dipeptidase 3	XP_033701243.1	DPEP3	66	0	0	0	0.014904	0	0	0	0	0	0	0.0014904	0.002484	0	0	0.0029808	0.540291	0.773284	0.423711	0.707094
protein crumbs homolog 2	XP_033714454.1	CRB2	134	0	0	0	0	0	0	0	0	0.014654	0	0.0014654	0	0.0036635	0.0029308	0	0.307434	0.728821	0.423711	0.707094
translin-associated protein X isoform X2	XP_019797133.1	TSNAX	33	0	0	0	0.014644	0	0	0	0	0	0	0.0014644	0.00244067	0	0	0.0029288	0.540291	0.773284	0.423711	0.707094
TBC1 domain family member 2A isoform X3	XP_019804557.1	TBC1D2	85	0	0	0	0	0	0	0.014388	0	0	0	0.0014388	0	0.003597	0.0028776	0	0.307434	0.728821	0.423711	0.707094
dynein heavy chain 2, axonemal	XP_033704577.1	DNAH2	507	0	0	0	0	0	0	0	0.014224	0	0	0.0014224	0	0.003556	0	0.0028448	0.307434	0.728821	0.423711	0.707094
catenin beta-1	XP_019802365.1	CTNNB1	86	0	0	0	0	0	0	0.014218	0	0	0	0.0014218	0	0.0035545	0.0028436	0	0.307434	0.728821	0.423711	0.707094
conserved oligomeric Golgi complex subunit 8 isoform X1	XP_004319748.3	COG8	70	0	0	0	0.014021	0	0	0	0	0	0	0.0014021	0.00233683	0	0	0.0028042	0.540291	0.773284	0.423711	0.707094
E3 ubiquitin-protein ligase HUWE1 isoform X1	XP_019799053.1	HUWE1	487	0	0	0	0	0.011502	0	0.0024781	0	0	0	0.00139801	0.001917	0.000619525	0.00049562	0.0023004	1	1	1	1
leucine zipper transcription factor-like protein 1	XP_019802548.1	LZTFL1	35	0	0	0	0.013972	0	0	0	0	0	0	0.0013972	0.00232867	0	0	0.0027944	0.540291	0.773284	0.423711	0.707094
protein canopy homolog 3 isoform X1	XP_033720121.1	CNPY3	35	0	0	0	0.013926	0	0	0	0	0	0	0.0013926	0.002321	0	0	0.0027852	0.540291	0.773284	0.423711	0.707094
gamma-soluble NSF attachment protein	XP_019776292.1	NAPG	35	0	0	0	0.013926	0	0	0	0	0	0	0.0013926	0.002321	0	0	0.0027852	0.540291	0.773284	0.423711	0.707094
palmitoyltransferase ZDHHC13 isoform X1	XP_019803691.2	ZDHHC13	71	0	0	0	0.01375	0	0	0	0	0	0	0.001375	0.00229167	0	0	0.00275	0.540291	0.773284	0.423711	0.707094
ubiquitin-conjugating enzyme E2 J1	XP_004324558.2	UBE2J1	35	0	0	0	0.013746	0	0	0	0	0	0	0.0013746	0.002291	0	0	0.0027492	0.540291	0.773284	0.423711	0.707094
versican core protein isoform X1	XP_033708875.1	VCAN	371	0	0.013695	0	0	0	0	0	0	0	0	0.0013695	0.0022825	0	0	0.002739	0.540291	0.773284	0.423711	0.707094
ubiquitin-like-conjugating enzyme ATG3	XP_033711723.1	ATG3	36	0	0	0	0.013485	0	0	0	0	0	0	0.0013485	0.0022475	0	0	0.002697	0.540291	0.773284	0.423711	0.707094
sodium/hydrogen exchanger 3	XP_033708581.1	SLC9A3	90	0	0	0	0	0	0	0.01346	0	0	0	0.001346	0	0.003365	0.002692	0	0.307434	0.728821	0.423711	0.707094
conserved oligomeric Golgi complex subunit 2 isoform X4	XP_033698456.1	COG2	73	0	0	0	0.013446	0	0	0	0	0	0	0.0013446	0.002241	0	0	0.0026892	0.540291	0.773284	0.423711	0.707094
C1GALT1-specific chaperone 1	XP_004330094.3	C1GALT1C1	36	0	0	0	0.013234	0	0	0	0	0	0	0.0013234	0.00220567	0	0	0.0026468	0.540291	0.773284	0.423711	0.707094
adhesion G protein-coupled receptor F5 isoform X5	XP_019805529.2	ADGRF5	149	0	0	0	0	0	0	0	0	0.01316	0	0.001316	0	0.00329	0.002632	0	0.307434	0.728821	0.423711	0.707094
immunoglobulin superfamily member 1	XP_004317260.2	IGSF1	150	0	0	0	0.013117	0	0	0	0	0	0	0.0013117	0.00218617	0	0	0.0026234	0.540291	0.773284	0.423711	0.707094
protein FAM49B isoform X1	XP_004316877.1	CYRIB	37	0	0	0	0.013112	0	0	0	0	0	0	0.0013112	0.00218533	0	0	0.0026224	0.540291	0.773284	0.423711	0.707094
dolichyl-phosphate beta-glucosyltransferase isoform X1	XP_019792293.1	ALG5	37	0	0	0	0.012992	0	0	0	0	0	0	0.0012992	0.00216533	0	0	0.0025984	0.540291	0.773284	0.423711	0.707094
leucine-rich repeat flightless-interacting protein 1 isoform X2	XP_019779028.2	LRRFIP1	94	0	0	0	0	0	0	0.01287	0	0	0	0.001287	0	0.0032175	0.002574	0	0.307434	0.728821	0.423711	0.707094
lipid droplet-associated hydrolase isoform X1	XP_004313660.1	LDAH	38	0	0	0	0.012758	0	0	0	0	0	0	0.0012758	0.00212633	0	0	0.0025516	0.540291	0.773284	0.423711	0.707094
suppressor of tumorigenicity 14 protein isoform X3	XP_033717684.1	ST14	96	0	0	0	0	0	0	0.012705	0	0	0	0.0012705	0	0.00317625	0.002541	0	0.307434	0.728821	0.423711	0.707094
TBC1 domain family member 15 isoform X1	XP_019773926.1	TBC1D15	77	0	0	0	0.012592	0	0	0	0	0	0	0.0012592	0.00209867	0	0	0.0025184	0.540291	0.773284	0.423711	0.707094
RNA-binding protein 12 isoform X5	XP_033696754.1	RBM12	156	0	0	0	0	0	0	0	0	0.012567	0	0.0012567	0	0.00314175	0.0025134	0	0.307434	0.728821	0.423711	0.707094
carboxypeptidase D isoform X1	XP_019782515.2	CPD	152	0	0	0	0	0	0.012469	0	0	0	0	0.0012469	0.00207817	0	0	0.0024938	0.540291	0.773284	0.423711	0.707094
discoidin domain-containing receptor 2 isoform X1	XP_019787540.1	DDR2	98	0	0	0	0	0	0	0.012414	0	0	0	0.0012414	0	0.0031035	0.0024828	0	0.307434	0.728821	0.423711	0.707094
leucine carboxyl methyltransferase 1 isoform X1	XP_019777576.1	LCMT1	40	0	0	0	0.012175	0	0	0	0	0	0	0.0012175	0.00202917	0	0	0.002435	0.540291	0.773284	0.423711	0.707094
long-chain-fatty-acid--CoA ligase 3 isoform X1	XP_019779050.2	ACSL3	80	0	0	0	0.012143	0	0	0	0	0	0	0.0012143	0.00202383	0	0	0.0024286	0.540291	0.773284	0.423711	0.707094
regulatory solute carrier protein family 1 member 1 isoform X3	XP_019774457.2	RSC1A1	103	0	0	0	0	0	0	0.01182	0	0	0	0.001182	0	0.002955	0.002364	0	0.307434	0.728821	0.423711	0.707094
neuropilin-1 isoform X1	XP_033708294.1	NRP1	103	0	0	0	0	0	0	0.011768	0	0	0	0.0011768	0	0.002942	0.0023536	0	0.307434	0.728821	0.423711	0.707094
phosphatidylinositol 4-phosphate 3-kinase C2 domain-containing subunit gamma isoform X9	XP_033722901.1	PIK3C2G	167	0	0	0	0	0	0	0	0	0.01176	0	0.001176	0	0.00294	0.002352	0	0.307434	0.728821	0.423711	0.707094
procollagen-lysine,2-oxoglutarate 5-dioxygenase 1	XP_033699069.1	PLOD1	84	0	0	0	0.011614	0	0	0	0	0	0	0.0011614	0.00193567	0	0	0.0023228	0.540291	0.773284	0.423711	0.707094
inter-alpha-trypsin inhibitor heavy chain H2	XP_033706076.1	ITIH2	105	0	0	0	0	0	0	0.011543	0	0	0	0.0011543	0	0.00288575	0.0023086	0	0.307434	0.728821	0.423711	0.707094
endoplasmic reticulum junction formation protein lunapark isoform X2	XP_019778563.1	LNPK	43	0	0	0	0.011303	0	0	0	0	0	0	0.0011303	0.00188383	0	0	0.0022606	0.540291	0.773284	0.423711	0.707094
adhesion G protein-coupled receptor B2 isoform X1	XP_033694857.1	ADGRB2	174	0	0	0	0	0	0	0	0	0.011233	0	0.0011233	0	0.00280825	0.0022466	0	0.307434	0.728821	0.423711	0.707094
LOW QUALITY PROTEIN: titin	XP_033715867.1	TTN	3814	0	0	0	0	0.0029365	0	0	0.0037721	0.00051155	0.0039262	0.00111464	0.000489417	0.00205246	0.00088755	0.00134172	0.0926958	0.728821	1	1
Cluster of kinesin-1 heavy chain	XP_019789093.1	KIF5B	110	0	0	0	0	0	0	0.011084	0	0	0	0.0011084	0	0.002771	0.0022168	0	0.307434	0.728821	0.423711	0.707094
dual specificity mitogen-activated protein kinase kinase 2	XP_033710580.1	MAP2K2	45	0	0	0	0.010788	0	0	0	0	0	0	0.0010788	0.001798	0	0	0.0021576	0.540291	0.773284	0.423711	0.707094
obg-like ATPase 1 isoform X3	XP_019778125.1	OLA1	45	0	0	0	0.010761	0	0	0	0	0	0	0.0010761	0.0017935	0	0	0.0021522	0.540291	0.773284	0.423711	0.707094
E3 ubiquitin-protein ligase ZNRF4	XP_033710485.1	ZNRF4	45	0	0	0	0.010734	0	0	0	0	0	0	0.0010734	0.001789	0	0	0.0021468	0.540291	0.773284	0.423711	0.707094
RB1-inducible coiled-coil protein 1 isoform X1	XP_019780908.1	RB1CC1	185	0	0	0	0.010538	0	0	0	0	0	0	0.0010538	0.00175633	0	0	0.0021076	0.540291	0.773284	0.423711	0.707094
trophoblast glycoprotein	XP_019784920.1	TPBG	46	0	0	0	0.010522	0	0	0	0	0	0	0.0010522	0.00175367	0	0	0.0021044	0.540291	0.773284	0.423711	0.707094
transmembrane 9 superfamily member 1 isoform X1	XP_033707151.1	TM9SF1	94	0	0	0	0.010345	0	0	0	0	0	0	0.0010345	0.00172417	0	0	0.002069	0.540291	0.773284	0.423711	0.707094
glycosaminoglycan xylosylkinase	XP_004331073.1	FAM20B	46	0	0	0	0.010343	0	0	0	0	0	0	0.0010343	0.00172383	0	0	0.0020686	0.540291	0.773284	0.423711	0.707094
conserved oligomeric Golgi complex subunit 3 isoform X1	XP_019792095.1	COG3	94	0	0	0	0.010282	0	0	0	0	0	0	0.0010282	0.00171367	0	0	0.0020564	0.540291	0.773284	0.423711	0.707094
target of Nesh-SH3	XP_019778772.1	ABI3BP	186	0	0	0	0	0	0.010165	0	0	0	0	0.0010165	0.00169417	0	0	0.002033	0.540291	0.773284	0.423711	0.707094
Golgi reassembly-stacking protein 2 isoform X1	XP_004326588.1	GORASP2	47	0	0	0	0.010122	0	0	0	0	0	0	0.0010122	0.001687	0	0	0.0020244	0.540291	0.773284	0.423711	0.707094
heat shock protein 105 kDa isoform X1	XP_004321098.2	HSPH1	97	0	0	0	0.010028	0	0	0	0	0	0	0.0010028	0.00167133	0	0	0.0020056	0.540291	0.773284	0.423711	0.707094
farnesyl pyrophosphate synthase isoform X1	XP_033713377.1	FDPS	49	0	0	0	0.0098867	0	0	0	0	0	0	0.00098867	0.00164778	0	0	0.00197734	0.540291	0.773284	0.423711	0.707094
lysophospholipase D GDPD1 isoform X2	XP_004312122.2	GDPD1	49	0	0	0	0.0098867	0	0	0	0	0	0	0.00098867	0.00164778	0	0	0.00197734	0.540291	0.773284	0.423711	0.707094
Cluster of laminin subunit beta-2 isoform X2	XP_033720801.1	LAMB2	196	0	0	0	0	0	0.0096837	0	0	0	0	0.00096837	0.00161395	0	0	0.00193674	0.540291	0.773284	0.423711	0.707094
5-phosphohydroxy-L-lysine phospho-lyase	XP_019798242.1	PHYKPL	50	0	0	0	0.0096625	0	0	0	0	0	0	0.00096625	0.00161042	0	0	0.0019325	0.540291	0.773284	0.423711	0.707094
serine incorporator 5 isoform X2	XP_033708864.1	SERINC5	51	0	0	0	0.0093445	0	0	0	0	0	0	0.00093445	0.00155742	0	0	0.0018689	0.540291	0.773284	0.423711	0.707094
rab GTPase-activating protein 1 isoform X2	XP_033714450.1	RABGAP1	104	0	0	0	0.0093155	0	0	0	0	0	0	0.00093155	0.00155258	0	0	0.0018631	0.540291	0.773284	0.423711	0.707094
Cluster of solute carrier family 41 member 3 isoform X3	XP_033721487.1	SLC41A3	52	0	0	0	0.0092835	0	0	0	0	0	0	0.00092835	0.00154725	0	0	0.0018567	0.540291	0.773284	0.423711	0.707094
monocarboxylate transporter 2	XP_033722246.1	SLC16A7	53	0	0	0	0.0091244	0	0	0	0	0	0	0.00091244	0.00152073	0	0	0.00182488	0.540291	0.773284	0.423711	0.707094
coatomer subunit beta isoform X1	XP_019803909.1	COPB1	107	0	0	0	0.0090292	0	0	0	0	0	0	0.00090292	0.00150487	0	0	0.00180584	0.540291	0.773284	0.423711	0.707094
inactive polypeptide N-acetylgalactosaminyltransferase-like protein 5	XP_019785874.1	GALNTL5	53	0	0	0	0.0090277	0	0	0	0	0	0	0.00090277	0.00150462	0	0	0.00180554	0.540291	0.773284	0.423711	0.707094
general vesicular transport factor p115 isoform X2	XP_019788294.1	USO1	108	0	0	0	0.0089627	0	0	0	0	0	0	0.00089627	0.00149378	0	0	0.00179254	0.540291	0.773284	0.423711	0.707094
conserved oligomeric Golgi complex subunit 1	XP_033704410.1	COG1	109	0	0	0	0.0088602	0	0	0	0	0	0	0.00088602	0.0014767	0	0	0.00177204	0.540291	0.773284	0.423711	0.707094
nuclear protein localization protein 4 homolog isoform X3	XP_033703957.1	NPLOC4	55	0	0	0	0.0087138	0	0	0	0	0	0	0.00087138	0.0014523	0	0	0.00174276	0.540291	0.773284	0.423711	0.707094
protein diaphanous homolog 1 isoform X1	XP_033709183.1	DIAPH1	142	0	0	0	0	0	0	0.0085186	0	0	0	0.00085186	0	0.00212965	0.00170372	0	0.307434	0.728821	0.423711	0.707094
Alstrom syndrome protein 1 isoform X7	XP_033694132.1	ALMS1	428	0	0	0	0	0	0	0	0.0084028	0	0	0.00084028	0	0.0021007	0	0.00168056	0.307434	0.728821	0.423711	0.707094
protein cordon-bleu isoform X1	XP_019795012.2	COBL	144	0	0	0	0	0	0	0.008387	0	0	0	0.0008387	0	0.00209675	0.0016774	0	0.307434	0.728821	0.423711	0.707094
coatomer subunit delta isoform X1	XP_004315791.1	ARCN1	57	0	0	0	0.0083713	0	0	0	0	0	0	0.00083713	0.00139522	0	0	0.00167426	0.540291	0.773284	0.423711	0.707094
Cluster of alpha-mannosidase 2C1 isoform X2	XP_019805489.1	MAN2C1	116	0	0	0	0.0083398	0	0	0	0	0	0	0.00083398	0.00138997	0	0	0.00166796	0.540291	0.773284	0.423711	0.707094
LOW QUALITY PROTEIN: uncharacterized protein C1orf167 homolog	XP_033696320.1	C1H1orf167	146	0	0	0	0	0	0	0.0082973	0	0	0	0.00082973	0	0.00207433	0.00165946	0	0.307434	0.728821	0.423711	0.707094
Cluster of adhesion G-protein coupled receptor G2 isoform X1	XP_019783180.1	ADGRG2	117	0	0	0	0.0082191	0	0	0	0	0	0	0.00082191	0.00136985	0	0	0.00164382	0.540291	0.773284	0.423711	0.707094
phosphatidylserine synthase 2 isoform X2	XP_033717472.1	PTDSS2	59	0	0	0	0.0081784	0	0	0	0	0	0	0.00081784	0.00136307	0	0	0.00163568	0.540291	0.773284	0.423711	0.707094
laminin subunit gamma-1	XP_019773843.2	LAMC1	178	0	0	0	0.0081749	0	0	0	0	0	0	0.00081749	0.00136248	0	0	0.00163498	0.540291	0.773284	0.423711	0.707094
multidrug resistance-associated protein 4 isoform X1	XP_033699368.1	ABCC4	149	0	0	0	0	0	0	0.0081296	0	0	0	0.00081296	0	0.0020324	0.00162592	0	0.307434	0.728821	0.423711	0.707094
Golgi resident protein GCP60	XP_019776047.1	ACBD3	61	0	0	0	0.0078906	0	0	0	0	0	0	0.00078906	0.0013151	0	0	0.00157812	0.540291	0.773284	0.423711	0.707094
dynein heavy chain 7, axonemal	XP_019794802.2	DNAH7	460	0	0	0	0	0	0	0	0.0078198	0	0	0.00078198	0	0.00195495	0	0.00156396	0.307434	0.728821	0.423711	0.707094
dynein heavy chain 3, axonemal	XP_033695372.1	DNAH3	466	0	0	0	0	0	0	0	0.0077134	0	0	0.00077134	0	0.00192835	0	0.00154268	0.307434	0.728821	0.423711	0.707094
LOW QUALITY PROTEIN: ovochymase-2	XP_033717594.1	OVCH2	63	0	0	0	0.007636	0	0	0	0	0	0	0.0007636	0.00127267	0	0	0.0015272	0.540291	0.773284	0.423711	0.707094
monocarboxylate transporter 7 isoform X1	XP_033702518.1	SLC16A6	64	0	0	0	0.007528	0	0	0	0	0	0	0.0007528	0.00125467	0	0	0.0015056	0.540291	0.773284	0.423711	0.707094
lipase maturation factor 1 isoform X1	XP_033695204.1	LMF1	64	0	0	0	0.0074621	0	0	0	0	0	0	0.00074621	0.00124368	0	0	0.00149242	0.540291	0.773284	0.423711	0.707094
probable cation-transporting ATPase 13A4	XP_019778791.2	ATP13A4	134	0	0	0	0.0071801	0	0	0	0	0	0	0.00071801	0.00119668	0	0	0.00143602	0.540291	0.773284	0.423711	0.707094
cullin-associated NEDD8-dissociated protein 2 isoform X4	XP_004320318.2	CAND2	134	0	0	0	0.007162	0	0	0	0	0	0	0.0007162	0.00119367	0	0	0.0014324	0.540291	0.773284	0.423711	0.707094
eukaryotic translation initiation factor 4 gamma 1 isoform X5	XP_033711455.1	EIF4G1	170	0	0	0	0	0	0	0.0071312	0	0	0	0.00071312	0	0.0017828	0.00142624	0	0.307434	0.728821	0.423711	0.707094
uncharacterized protein KIAA2013 homolog	XP_019786418.1	KIAA2013	69	0	0	0	0.0068721	0	0	0	0	0	0	0.00068721	0.00114535	0	0	0.00137442	0.540291	0.773284	0.423711	0.707094
kelch-like ECH-associated protein 1	XP_019788628.1	KEAP1	70	0	0	0	0.00685	0	0	0	0	0	0	0.000685	0.00114167	0	0	0.00137	0.540291	0.773284	0.423711	0.707094
polypeptide N-acetylgalactosaminyltransferase 6	XP_033722598.1	GALNT6	71	0	0	0	0.0067098	0	0	0	0	0	0	0.00067098	0.0011183	0	0	0.00134196	0.540291	0.773284	0.423711	0.707094
protein arginine N-methyltransferase 5 isoform X2	XP_004313406.1	PRMT5	73	0	0	0	0.0065751	0	0	0	0	0	0	0.00065751	0.00109585	0	0	0.00131502	0.540291	0.773284	0.423711	0.707094
testicular spindle-associated protein SHCBP1L	XP_019774249.1	SHCBP1L	73	0	0	0	0.006565	0	0	0	0	0	0	0.0006565	0.00109417	0	0	0.001313	0.540291	0.773284	0.423711	0.707094
TBC1 domain family member 17 isoform X1	XP_033701625.1	TBC1D17	74	0	0	0	0.0064555	0	0	0	0	0	0	0.00064555	0.00107592	0	0	0.0012911	0.540291	0.773284	0.423711	0.707094
delta and Notch-like epidermal growth factor-related receptor	XP_019779223.2	DNER	78	0	0	0	0.0060865	0	0	0	0	0	0	0.00060865	0.00101442	0	0	0.0012173	0.540291	0.773284	0.423711	0.707094
conserved oligomeric Golgi complex subunit 5 isoform X3	XP_019796164.1	COG5	81	0	0	0	0.005901	0	0	0	0	0	0	0.0005901	0.0009835	0	0	0.0011802	0.540291	0.773284	0.423711	0.707094
choline transporter-like protein 2 isoform X1	XP_033710219.1	SLC44A2	81	0	0	0	0.005901	0	0	0	0	0	0	0.0005901	0.0009835	0	0	0.0011802	0.540291	0.773284	0.423711	0.707094
hepatocyte growth factor-like protein isoform X1	XP_004314855.3	MST1	82	0	0	0	0.0057966	0	0	0	0	0	0	0.00057966	0.0009661	0	0	0.00115932	0.540291	0.773284	0.423711	0.707094
MAX gene-associated protein isoform X3	XP_019790883.1	MGA	336	0	0	0	0	0	0.005627	0	0	0	0	0.0005627	0.000937833	0	0	0.0011254	0.540291	0.773284	0.423711	0.707094
conserved oligomeric Golgi complex subunit 4 isoform X1	XP_019796810.1	COG4	89	0	0	0	0.0053322	0	0	0	0	0	0	0.00053322	0.0008887	0	0	0.00106644	0.540291	0.773284	0.423711	0.707094
dnaJ homolog subfamily C member 10 isoform X1	XP_019787124.1	DNAJC10	91	0	0	0	0.0052275	0	0	0	0	0	0	0.00052275	0.00087125	0	0	0.0010455	0.540291	0.773284	0.423711	0.707094
envoplakin isoform X1	XP_033702778.1	EVPL	232	0	0	0	0	0	0	0.0052237	0	0	0	0.00052237	0	0.00130593	0.00104474	0	0.307434	0.728821	0.423711	0.707094
autophagy-related protein 9A isoform X3	XP_033715606.1	ATG9A	94	0	0	0	0.0050839	0	0	0	0	0	0	0.00050839	0.000847317	0	0	0.00101678	0.540291	0.773284	0.423711	0.707094
UPF0577 protein KIAA1324 homolog isoform X3	XP_033718460.1	ELAPOR1	99	0	0	0	0.0048084	0	0	0	0	0	0	0.00048084	0.0008014	0	0	0.00096168	0.540291	0.773284	0.423711	0.707094
microsomal triglyceride transfer protein large subunit	XP_019782018.1	MTTP	100	0	0	0	0.0047707	0	0	0	0	0	0	0.00047707	0.000795117	0	0	0.00095414	0.540291	0.773284	0.423711	0.707094
polycystin-1 isoform X1	XP_033695510.1	PKD1	468	0	0	0	0	0	0.0040411	0	0	0	0	0.00040411	0.000673517	0	0	0.00080822	0.540291	0.773284	0.423711	0.707094
UDP-glucose:glycoprotein glucosyltransferase 2 isoform X1	XP_033699539.1	UGGT2	174	0	0	0	0.0027253	0	0	0	0	0	0	0.00027253	0.000454217	0	0	0.00054506	0.540291	0.773284	0.423711	0.707094
laminin subunit beta-1	XP_033718774.1	LAMB1	198	0	0	0	0.0024025	0	0	0	0	0	0	0.00024025	0.000400417	0	0	0.0004805	0.540291	0.773284	0.423711	0.707094
Cluster of CD97 antigen isoform X2	XP_033710082.1	ADGRE5	86	0	0	0	0	0	0	0	0	0	0	0	0	0	0	0
Cluster of adhesion G-protein coupled receptor G1 isoform X4	XP_033700986.1	ADGRG1	77	0	0	0	0	0	0	0	0	0	0	0	0	0	0	0
Cluster of ancient ubiquitous protein 1 isoform X1	XP_004318530.1	AUP1	46	0	0	0	0	0	0	0	0	0	0	0	0	0	0	0
Cluster of ADP-ribosyl cyclase/cyclic ADP-ribose hydrolase 2 isoform X3	XP_019784016.1	BST1	39	0	0	0	0	0	0	0	0	0	0	0	0	0	0	0
Cluster of CD2-associated protein isoform X1	XP_019805408.1	CD2AP	73	0	0	0	0	0	0	0	0	0	0	0	0	0	0	0
Cluster of cytoplasmic FMR1-interacting protein 1	XP_019787347.1	CYFIP1	145	0	0	0	0	0	0	0	0	0	0	0	0	0	0	0
Cluster of cytochrome P450 20A1 isoform X4	XP_033715774.1	CYP20A1	44	0	0	0	0	0	0	0	0	0	0	0	0	0	0	0
Cluster of dnaJ homolog subfamily A member 1	XP_033713889.1	DNAJA1	45	0	0	0	0	0	0	0	0	0	0	0	0	0	0	0
Cluster of dynamin-2 isoform X1	XP_033710201.1	DNM2	98	0	0	0	0	0	0	0	0	0	0	0	0	0	0	0
Cluster of eukaryotic translation initiation factor 4B isoform X2	XP_019802781.2	EIF4B	69	0	0	0	0	0	0	0	0	0	0	0	0	0	0	0
Cluster of ephrin type-A receptor 7 isoform X2	XP_019785005.1	EPHA7	112	0	0	0	0	0	0	0	0	0	0	0	0	0	0	0
Cluster of progranulin isoform X1	XP_033702785.1	GRN	63	0	0	0	0	0	0	0	0	0	0	0	0	0	0	0
Cluster of heterogeneous nuclear ribonucleoprotein A3 isoform X1	XP_019777991.1	HNRNPA3	40	0	0	0	0	0	0	0	0	0	0	0	0	0	0	0
Cluster of LOW QUALITY PROTEIN: heterogeneous nuclear ribonucleoprotein R-like	XP_033708531.1	HNRNPR	71	0	0	0	0	0	0	0	0	0	0	0	0	0	0	0
Cluster of importin-7 isoform X1	XP_019803877.1	IPO7	120	0	0	0	0	0	0	0	0	0	0	0	0	0	0	0
Cluster of LOW QUALITY PROTEIN: keratin, type II cuticular Hb5	XP_033722546.1	KRT85	56	0	0	0	0	0	0	0	0	0	0	0	0	0	0	0
Cluster of microtubule-actin cross-linking factor 1 isoform X7	XP_019793627.2	MACF1	848	0	0	0	0	0	0	0	0	0	0	0	0	0	0	0
Cluster of microtubule-associated protein 4 isoform X8	XP_033720741.1	MAP4	114	0	0	0	0	0	0	0	0	0	0	0	0	0	0	0
Cluster of metallothionein-1E	XP_033700407.1	MT1E	6	0	0	0	0	0	0	0	0	0	0	0	0	0	0	0
Cluster of NADH dehydrogenase	XP_019781516.1	NDUFA9	42	0	0	0	0	0	0	0	0	0	0	0	0	0	0	0
Cluster of nectin-3 isoform X1	XP_033711739.1	NECTIN3	61	0	0	0	0	0	0	0	0	0	0	0	0	0	0	0
Cluster of neurexin 3 isoform X6	XP_033706654.1	NRXN3	162	0	0	0	0	0	0	0	0	0	0	0	0	0	0	0
Cluster of glycogen phosphorylase, muscle form	XP_033716842.1	PYGM	97	0	0	0	0	0	0	0	0	0	0	0	0	0	0	0
Cluster of 40S ribosomal protein S27	XP_019774936.1	RPS27	9	0	0	0	0	0	0	0	0	0	0	0	0	0	0	0
Cluster of kunitz-type protease inhibitor 1 isoform X2	XP_033707373.1	SPINT1	55	0	0	0	0	0	0	0	0	0	0	0	0	0	0	0
Cluster of serine/arginine-rich splicing factor 6	XP_019799558.1	SRSF6	40	0	0	0	0	0	0	0	0	0	0	0	0	0	0	0
Cluster of target of Myb protein 1 isoform X2	XP_033722051.1	TOM1	54	0	0	0	0	0	0	0	0	0	0	0	0	0	0	0
Cluster of testis-specific Y-encoded protein 2-like	XP_033706228.1	TSPY2	47	0	0	0	0	0	0	0	0	0	0	0	0	0	0	0
Cluster of ubiquilin-1 isoform X1	XP_019795902.1	UBQLN1	63	0	0	0	0	0	0	0	0	0	0	0	0	0	0	0
Cluster of transcriptional coactivator YAP1 isoform X9	XP_019779333.1	YAP1	51	0	0	0	0	0	0	0	0	0	0	0	0	0	0	0

## Sheet: S3 - CSL Molar Ratio (%)
Supplemental Table 3: Molar Ratio (%), as determined by exponentially modified protein abundance index (emPAI), for non-diseased California sea lions (control). Human Genome Nomenclature Committee (HGNC) approved symbols are shown for each protein.
Identified Proteins	Accession Number	HGNC Symbol	Molecular Weight (kDa)	CSL9	CSL18	CSL19	CSL20	CSL8	CSL10	CSL11	CSL12	Average: Control
albumin	XP_027454972.1	ALB	69	18.0285	5.98703	36.5035	9.4151	42.6166	12.3151	21.0514	7.20255	19.14
Cluster of copper transport protein ATOX1 isoform X1	XP_027461502.1	ATOX1	7	2.17701	34.5473	18.053	9.58965	2.62397	5.38228	7.4295	25.3429	13.1432
ribonuclease K6-like	XP_027427655.1	RNASE6	17	6.51961	6.08166	10.0768	0.844656	7.69573	20.6707	20.7133	11.2675	10.4838
lysozyme C, milk isozyme-like	XP_027449220.1	LYZ	17	26.8149	0.721475	2.18204	2.72209	5.83789	8.20895	1.63367	1.25143	6.17155
Cluster of myoglobin isoform X1	XP_027449767.1	MB	18	0	0.0671742	0.289358	25.7814	0.0731935	0	0	0	3.27639
protein AMBP	XP_027471016.1	AMBP	39	1.8047	2.17777	3.9045	5.72829	3.34383	3.25874	0.470363	1.61197	2.78752
haptoglobin isoform X1	XP_027474404.1	HP	43	1.23069	0.614241	2.56972	0.0413494	5.65817	1.37982	2.05483	0.634036	1.77286
trefoil factor 1	XP_027442108.1	TFF1	9	1.3203	0.302273	0.998721	0.242291	0.520636	4.38829	5.74562	0.624596	1.76784
fatty acid-binding protein, heart	XP_027436783.1	FABP3	15	0.0350129	0.126404	2.23453	10.2594	0.0283493	0	0	0.0570682	1.59259
retinol-binding protein 4	XP_027452391.1	RBP4	23	2.58631	1.73554	0.683001	1.28584	1.58394	3.73677	0.363731	0.440971	1.55201
cystatin-M	XP_027436180.1	CST6	16	1.99009	0.916793	0.205491	0.115671	1.95824	2.22868	0.917134	0.710432	1.13032
resistin	XP_027440587.1	RETN	11	1.15664	1.18105	0.617167	0.24744	0.707736	1.09059	1.78713	1.48029	1.0335
polymeric immunoglobulin receptor isoform X1	XP_027469076.1	PIGR	89	1.38367	0.764478	0.399499	0.124284	0.267056	1.02026	1.2509	1.39565	0.825725
14 kDa phosphohistidine phosphatase	XP_027471841.1	PHPT1	14	0.326019	2.25065	0.468691	0.418287	0.0776346	0.701756	0.652877	1.35844	0.781794
beta-defensin 1	XP_027453310.1	DEFB1	8	0.929229	0.253252	0.326529	0.0934561	0.495497	1.01638	2.15447	0.594419	0.732904
Na(+)/H(+) exchange regulatory cofactor NHE-RF3	XP_027474308.1	PDZK1	57	0.693579	1.14833	0.0888159	0.112793	0.0472521	0.0367761	0.300232	2.61936	0.630892
apolipoprotein A-I	XP_027436505.1	APOA1	30	1.33062	0.619767	0.120251	0.861132	0.551396	0.208157	0.514519	0.661484	0.608416
kallikrein-1 isoform X2	XP_027473142.1	KLK1	29	1.08733	0.424727	0.284716	0.0923782	0.198495	0.886184	1.19553	0.660338	0.603712
cathelicidin antimicrobial peptide	XP_027441316.1	CAMP	20	0.455752	0.387781	0.202637	0.0976912	0.525094	1.07707	1.40939	0.629943	0.59817
urokinase-type plasminogen activator	XP_027452987.1	PLAU	48	0.816752	0.267838	0.208504	0.0432481	0.195376	0.81493	1.01749	0.687568	0.506463
Cluster of immunoglobulin kappa light chain-like isoform X1	XP_027477087.1	LOC113937261	27	0.303065	0.297125	0.36229	0.126385	0.718989	0.909935	0.719543	0.606206	0.505442
Na(+)/H(+) exchange regulatory cofactor NHE-RF1	XP_035580473.1	SLC9A3R1	39	0.401532	0.706867	0.0518044	0.0751753	0.101954	0.0198027	0.246855	2.3965	0.500062
fatty acid-binding protein, liver	XP_027476370.1	FABP1	14	0.401696	0.410158	0.0195255	1.84062	0.049937	0.154027	0.276414	0.634254	0.473328
NPC intracellular cholesterol transporter 2	XP_027428032.1	NPC2	16	0.306983	0.746806	0.716028	0.616274	0.24856	0.796378	0.166512	0.183357	0.472612
lipocalin-like 1 protein isoform X2	XP_027471822.1	LCNL1	20	0.205569	0.635414	0.548654	0.11473	0.246533	1.03351	0.388166	0.60446	0.472129
uromodulin	XP_027469913.1	UMOD	70	0.519423	0.477885	0.201855	0.0551709	0.207186	0.737438	0.802561	0.619193	0.452589
SH3 domain-binding glutamic acid-rich-like protein 3	XP_027468094.1	SH3BGRL3	10	0.0926882	1.54291	0.597045	0.310583	0.0426575	0.0874965	0.0814045	0.585415	0.417525
alpha-1-antitrypsin	XP_035583798.1	SERPINA1	47	0.214721	0.239476	0.509361	0.636246	0.426903	0.641229	0.206265	0.143396	0.3772
Parkinson disease protein 7	XP_027427134.1	PARK7	20	0.0800926	0.171519	0.0427348	2.27901	0.108537	0.0190552	0.0177274	0.201654	0.365041
dermatopontin	XP_027465538.1	DPT	24	0.302776	0.361799	0.161556	0.0176035	0.176317	0.588473	0.859164	0.401212	0.358612
inhibitor of carbonic anhydrase isoform X1	XP_027439416.2	TF	77	0.246495	0.217376	0.346996	0.236573	0.849463	0.447596	0.160725	0.139587	0.330602
thymosin beta-4	XP_027446187.1	TMSB4X	5	0.545307	0	0.026683	0.666614	0.804424	0.475408	0.07727	0.0485761	0.330535
hemopexin	XP_027436533.1	HPX	52	0.230935	0.297716	0.241268	0.257885	0.340976	0.275142	0.417337	0.354048	0.301913
complement factor B isoform X1	XP_027459616.1	CFB	86	0.257125	0.238754	0.0833151	0.101527	0.61143	0.468704	0.378945	0.238231	0.297254
chloride intracellular channel protein 4	XP_027433493.1	CLIC4	29	0.215856	0.432053	0.0421059	0.0433334	0.0215642	0	0.247107	1.36106	0.295385
parvalbumin alpha	XP_027451518.1	PVALB	12	0	0	0.0902157	2.24639	0	0	0	0	0.292076
cystatin-C-like	XP_035584772.1	CST3	16	0.306983	0.14749	0.10072	0.0711262	0.480611	0.239898	0.740926	0.235361	0.29039
CD59 glycoprotein	XP_035578866.1	CD59	13	0.276591	0.209735	0.195435	0.056112	0.166315	0.341142	0.740489	0.26867	0.281811
lactotransferrin	XP_027443479.1	LTF	78	0.538169	0.323966	0.177938	0.0354395	0.0608644	0.277227	0.443123	0.357437	0.276771
cathepsin D	XP_027435826.1	CTSD	44	0.28541	0.243333	0.139274	0.0610748	0.211343	0.433498	0.305121	0.461107	0.26752
insulin-like growth factor-binding protein 7	XP_027453732.1	IGFBP7	28	0.345578	0.231789	0.18439	0.0536508	0.1838	0.236467	0.53395	0.335681	0.263163
fetuin-B	XP_027443046.1	FETUB	42	0.260284	0.179058	0.053015	0.0891609	0.465983	0.392979	0.331667	0.304298	0.259556
alpha-1-acid glycoprotein 1	XP_027470950.1	ORM1	23	0.159432	0.108224	0.654131	0.260019	0.6465	0.139793	0.0747489	0.0327959	0.259455
Cluster of hemoglobin subunit beta	XP_027435287.1	HBB	16	0.0317178	0	0	1.67214	0.198686	0.129751	0.0221791	0	0.25681
carbonic anhydrase 3	XP_027466490.1	CA3	29	0	0.0776459	0.126211	1.81621	0.0209185	0	0	0	0.255123
Cluster of actin, cytoplasmic 1	XP_027468103.1	ACTB	42	0.241544	0.381724	0.137448	0.146871	0.129961	0.110542	0.256819	0.610353	0.251908
vitamin D-binding protein	XP_027455737.1	GC	55	0.260776	0.118012	0.0508847	0.288811	0.582424	0.229654	0.232789	0.146348	0.238712
complement factor D isoform X1	XP_027441761.1	CFD	28	0.521464	0.0533132	0.0278592	0.196493	0.215577	0.761079	0.0428499	0.0507174	0.233669
clusterin isoform X1	XP_027453370.2	CLU	52	0.563475	0.23772	0.0744625	0.0809315	0.173902	0.253772	0.257864	0.226144	0.233534
alpha-2-HS-glycoprotein isoform X1	XP_027441474.1	AHSG	39	0.343881	0.075824	0.150352	0.0550833	0.278435	0.4224	0.317863	0.199831	0.230459
antithrombin-III isoform X1	XP_027469198.1	SERPINC1	53	0.122889	0.178932	0.399122	0.504291	0.404545	0.185451	0.0210383	0.023475	0.229968
beta-2-microglobulin	XP_027427972.1	B2M	14	0.193988	0.144306	0.237632	0.21641	0.277129	0.322169	0.101339	0.252419	0.218174
Cluster of kininogen-1 isoform X2	XP_027442755.2	KNG1	48	0.312599	0.187073	0.0722699	0.0479099	0.157099	0.383851	0.287013	0.208497	0.207039
acyl-CoA-binding protein	XP_035582600.1	DBI	10	0.233751	0.159395	0.180475	0.0880775	0.0191689	0.259261	0.2412	0.465134	0.205808
prolactin-inducible protein	XP_027429389.1	PIP	17	0.182348	0.238376	0.0271976	0.0283783	0.147643	0.387725	0.455772	0.135882	0.200415
superoxide dismutase [Cu-Zn]	XP_027441910.1	SOD1	16	0.150979	0.154159	0.272523	0.153945	0.0908979	0.328829	0.233276	0.192323	0.197116
immunoglobulin lambda-like polypeptide 5 isoform X1	XP_027431740.1	IGLL5	21	0.159094	0.162448	0.153966	0.108728	0.398088	0.166198	0.196804	0.190342	0.191958
galectin-1	XP_027450394.1	LGALS1	15	0.0350129	0.763164	0.118512	0.139675	0.0127164	0.146026	0	0.280484	0.186949
plasminogen isoform X1	XP_027459192.1	PLG	91	0.231268	0.123877	0.12912	0.0911854	0.401502	0.249076	0.158095	0.105329	0.186181
lymphocyte antigen 6D	XP_027429315.1	LY6D	13	0.146946	0.104985	0.0548599	0.00664699	0.0142836	0.597885	0.420624	0.142736	0.186121
vesicular integral-membrane protein VIP36 isoform X2	XP_027461237.1	LMAN2	36	0.0962028	0.300495	0.354039	0.168369	0.0901276	0.242142	0.031864	0.160716	0.180494
leucine-rich alpha-2-glycoprotein	XP_027440639.1	LRG1	39	0.181502	0.11474	0.0769122	0.185785	0.399213	0.239395	0.131866	0.109154	0.179821
fatty acid-binding protein, intestinal	XP_027453317.1	FABP2	15	0.119713	0.058322	0.0638766	0.331611	0.224022	0.58798	0	0.0149049	0.175054
nuclear transport factor 2	XP_027463033.1	NUTF2	14	0.0604733	0.642034	0.0930262	0.113718	0.0130229	0.0596955	0.0248507	0.377628	0.173056
triosephosphate isomerase	XP_027447627.1	TPI1	31	0.164999	0.254023	0.0650084	0.342182	0.0469337	0.0408122	0.0705816	0.311556	0.162012
uteroglobin	XP_027435879.1	SCGB1A1	10	0.161724	0.165134	0.0862897	0.060938	0.130944	0.268591	0.249879	0.157093	0.160074
profilin-1	XP_027423497.1	PFN1	15	0.0861339	0.367002	0.0645874	0.105735	0.369251	0.201032	0	0.0559986	0.156217
glutathione S-transferase P	XP_027435358.2	GSTP1	24	0.311387	0.191281	0.0683275	0.0391093	0.0517189	0.106087	0.127502	0.30247	0.149735
guanylate cyclase activator 2B	XP_027425965.1	GUCA2B	12	0.328136	0.0785104	0.0238146	0.0289736	0.0958306	0.285059	0.182869	0.166724	0.14874
thy-1 membrane glycoprotein	XP_027434973.1	THY1	18	0.0463496	0.163657	0.206623	0.178201	0.164605	0.266189	0.043533	0.0450221	0.139272
junctional adhesion molecule A isoform X1	XP_027467257.1	F11R	33	0.0523085	0.169199	0.163978	0.145284	0.196386	0.31379	0.0347155	0.0305886	0.138281
extracellular superoxide dismutase [Cu-Zn] isoform X1	XP_027453373.1	SOD3	32	0.0329004	0.11654	0.0820192	0.0430073	0.107652	0.220815	0.272887	0.223154	0.137372
nucleobindin-1 isoform X1	XP_027475128.1	NUCB1	53	0.158668	0.0825207	0.0709685	0.0339282	0.139837	0.134222	0.224733	0.249647	0.136816
prosaposin isoform X3	XP_027449069.1	PSAP	58	0.137581	0.118531	0.0796352	0.0400149	0.0519363	0.228493	0.313526	0.122916	0.136579
beta-2-glycoprotein 1 isoform X1	XP_027481773.1	APOH	39	0.114354	0.211152	0.0397793	0.0779221	0.105215	0.243915	0.154491	0.126223	0.134132
prostaglandin-H2 D-isomerase	XP_027471827.1	PTGDS	21	0.152337	0.124851	0.0998502	0.0362876	0.123346	0.203073	0.148798	0.18178	0.13379
phosphoglycerate kinase 1	XP_027465324.1	PGK1	45	0.145592	0.316547	0.0557075	0.049314	0.0358462	0.0270978	0.0564281	0.357432	0.130496
vitronectin	XP_027481230.1	VTN	53	0.109535	0.123029	0.0642867	0.0373852	0.150784	0.148637	0.26493	0.140318	0.129863
C4b-binding protein alpha chain isoform X1	XP_027469787.1	C4BPA	71	0.16516	0.189671	0.0650724	0.0135024	0.0938968	0.157438	0.235414	0.111872	0.129003
immunoglobulin J chain	XP_027455616.1	JCHAIN	18	0.0927755	0.256764	0.049503	0.0173337	0.128464	0.076398	0.189897	0.19534	0.125809
carbonic anhydrase 1 isoform X2	XP_027455928.1	CA1	29	0	0.114713	0.0599451	0.78896	0.0211906	0.0129565	0	0	0.124721
matrix remodeling-associated protein 8 isoform X2	XP_027430800.1	MXRA8	50	0.0886661	0.12444	0.0717285	0.0172172	0.0891389	0.16448	0.273959	0.157453	0.123385
Cluster of ezrin isoform X1	XP_027457156.1	EZR	69	0.149429	0.25404	0.0474033	0.031641	0.0715329	0.0109683	0.122558	0.291764	0.122417
coactosin-like protein	XP_027475354.1	COTL1	16	0.0322237	0.63722	0.134337	0.0737089	0.043431	0.0241869	0	0.0313007	0.122051
Cluster of peptidyl-prolyl cis-trans isomerase A	XP_035579232.1	PPIA	18	0.254396	0.105685	0.036252	0.168057	0.0289196	0.11284	0.0885852	0.159194	0.119241
fructose-bisphosphate aldolase B	XP_027472409.1	ALDOB	40	0.159012	0.162366	0.038554	0.0416192	0.0341801	0.0197436	0.0520694	0.425468	0.116627
fibulin-5 isoform X1	XP_035583910.1	FBLN5	52	0.138099	0.128462	0.0497031	0.0314763	0.040856	0.138737	0.233571	0.160334	0.115155
peroxiredoxin-6	XP_027467718.1	PRDX6	25	0.0764961	0.174151	0.0408177	0.190277	0.0252296	0.127047	0.148027	0.138387	0.115054
Cluster of phosphatidylethanolamine-binding protein 1	XP_027432468.1	PEBP1	21	0.0749299	0.236735	0.0399805	0.248945	0.044712	0.0634771	0.0168573	0.18512	0.113844
trefoil factor 2	XP_027442107.1	TFF2	14	0.129673	0.0623542	0.0942237	0.0345684	0.0742806	0.215365	0.200359	0.089111	0.112492
PDZK1-interacting protein 1 isoform X1	XP_027428728.1	PDZK1IP1	12	0.0441486	0.119221	0.0405306	0.0889967	0.0615035	0	0.117368	0.420208	0.111497
Cluster of alpha-enolase	XP_027469871.1	ENO1	47	0.145914	0.257574	0.0634829	0.0448316	0.039422	0.0808637	0.0524823	0.187095	0.108958
adipogenesis regulatory factor	XP_027452874.1	ADIRF	8	0.0758849	0.240838	0.0753046	0.215961	0.0614435	0.126035	0	0.0737117	0.108647
progranulin isoform X1	XP_027424347.1	GRN	62	0.0716009	0.114767	0.0599725	0.0269803	0.115283	0.143963	0.219992	0.109181	0.107718
N(G),N(G)-dimethylarginine dimethylaminohydrolase 2	XP_027459661.1	DDAH2	30	0.0475977	0.270623	0.032291	0.0483362	0.0490007	0.0423642	0.0394127	0.29351	0.102892
Cluster of glyceraldehyde-3-phosphate dehydrogenase	XP_027450691.1	GAPDH	36	0.0970814	0.187736	0.0633571	0.0630008	0.0569095	0.0972597	0.108596	0.138921	0.101608
trefoil factor 3	XP_027441779.1	TFF3	9	0.0641788	0.118603	0.1543	0.024182	0.051962	0.106585	0.0991566	0.183095	0.100258
antileukoproteinase-like	XP_027478922.1	SLPI	14	0.311093	0.0629724	0.0195255	0.0349465	0.106253	0.102431	0.0952955	0.0158779	0.0935494
cystatin-B	XP_027437536.1	CSTB	11	0.130775	0.133528	0.102316	0.141459	0.0680805	0.0348076	0.0323824	0.0816733	0.0906278
migration and invasion enhancer 1	XP_027482242.1	MIEN1	12	0	0.416909	0.0228145	0.0422829	0.0346204	0.0312208	0.0660643	0.109001	0.0903642
EGF-containing fibulin-like extracellular matrix protein 1	XP_027476534.1	EFEMP1	55	0.14915	0.106413	0.0324758	0.0321647	0.0765312	0.101085	0.118538	0.101236	0.0896993
pantetheinase	XP_027459270.1	VNN1	55	0.136478	0.0869085	0.093491	0.0355095	0.0689163	0.0887826	0.0826022	0.100925	0.0867017
protein shisa-5 isoform X1	XP_027439308.1	SHISA5	29	0.0793394	0.0810107	0.0423334	0.00299815	0.0936674	0.0833154	0.248715	0.0621212	0.0866875
insulin-like growth factor-binding protein 1	XP_027429795.1	IGFBP1	28	0.145177	0.0851468	0.0542606	0.0148731	0.0542945	0.0871572	0.128847	0.0987806	0.0835672
alpha-1B-glycoprotein	XP_035581076.1	A1BG	17	0.0485533	0.174249	0.0701811	0.0372325	0.0800054	0.0806393	0.0750169	0.0959812	0.0827324
syntenin-1	XP_027450975.1	SDCBP	32	0.0956188	0.0976373	0.0288926	0.00553076	0.043844	0.158805	0.0661299	0.14679	0.0804061
WAP four-disulfide core domain protein 2	XP_027478563.1	WFDC2	13	0.0406231	0.0706921	0.0805319	0.0396942	0.122199	0.11498	0.0277454	0.146605	0.0803838
SH3 domain-binding glutamic acid-rich-like protein	XP_027465275.1	SH3BGRL	13	0	0.11027	0.0221173	0.415798	0.0335623	0.0303671	0	0.0177611	0.0787345
fructose-1,6-bisphosphatase 1	XP_027472513.1	FBP1	37	0.0564948	0.162962	0.00685243	0.013851	0.0103981	0.0102059	0.031118	0.337798	0.0787101
dipeptidase 1	XP_027474945.1	DPEP1	46	0.113224	0.11561	0.0915881	0.0426637	0.0178294	0.0170128	0.0441176	0.183575	0.0782026
complement factor H isoform X2	XP_035578151.1	CFH	107	0.0997064	0.0693244	0.0505523	0.0211672	0.0340889	0.08719	0.146386	0.11221	0.0775781
peptidase inhibitor 16 isoform X1	XP_027458493.1	PI16	49	0.039816	0.172679	0.0676276	0.0477573	0.0512699	0.152676	0.0316786	0.0533935	0.0771122
secreted Ly-6/uPAR domain-containing protein 2-like	XP_027477332.2	SLURP2	12	0.0724468	0.0739748	0.00993745	0.0159439	0.0896906	0.120316	0.111937	0.107599	0.0752307
prothrombin	XP_035579015.1	F2	70	0.0869361	0.0623432	0.0357987	0.0383405	0.0823871	0.0918308	0.113419	0.0777279	0.073598
transthyretin	XP_027432317.1	TTR	16	0.0803709	0.114625	0.0599014	0.153945	0.0438129	0.0539471	0.0501886	0.0315523	0.073543
fatty acid-binding protein, adipocyte isoform X2	XP_027432045.1	FABP4	15	0	0.0360622	0	0.448507	0.101386	0	0	0	0.0732445
retinol-binding protein 1	XP_027440040.1	RBP1	16	0	0.32662	0.104372	0.151653	0	0	0	0	0.0728306
pepsin A	XP_027435513.1	PGA4	42	0.0571716	0.0583767	0.0614379	0.0547222	0.0543104	0.0797035	0.137958	0.0755343	0.0724018
cell adhesion molecule 4 isoform X1	XP_027474643.1	CADM4	43	0.075241	0.0663426	0.00910085	0.00642702	0.0191399	0.107909	0.133348	0.151298	0.0711008
Cluster of CD27 antigen isoform X1	XP_027449696.1	CD27	29	0.0489658	0.0636618	0.0500766	0.0291082	0.0759904	0.103542	0.0963292	0.0911628	0.0698546
hepcidin	XP_027473785.1	HAMP	9	0.0662254	0.0676229	0.0353377	0.0103869	0.159109	0.0457813	0.102329	0.0643313	0.0688904
L-lactate dehydrogenase B chain	XP_027450745.1	LDHB	37	0.108258	0.110538	0.0302629	0.0467861	0.0550467	0.0213969	0.0876336	0.0909773	0.0688625
gamma-glutamylaminecyclotransferase isoform X1	XP_027443932.1	GGACT	20	0.0402422	0.0811584	0.00608692	0.0219885	0	0.0668318	0.0901657	0.244032	0.0688132
elafin	XP_027478159.1	PI3	11	0.0913566	0.0531124	0.01193	0	0.0739692	0.151723	0.141158	0.0217179	0.0681209
glutaredoxin-1	XP_027462695.1	GLRX	12	0	0.0460771	0.0415362	0.391826	0.0159694	0	0	0.0438336	0.0674053
serum amyloid P-component	XP_027468048.1	APCS	25	0.0769655	0.0785924	0.0632204	0.044645	0.0959344	0.0741925	0.0483943	0.0433921	0.0656671
eukaryotic translation initiation factor 6 isoform X2	XP_027479062.1	EIF6	27	0.00857082	0.132171	0.0468795	0.0331058	0.023534	0.0142349	0.0132429	0.241615	0.0641692
Cluster of pro-epidermal growth factor isoform X1	XP_027456259.1	EGF	133	0.102801	0.0642034	0.0570799	0.0160014	0.0588924	0.0618463	0.0875899	0.0641894	0.0640754
glutathione peroxidase 3	XP_027461658.1	GPX3	26	0.0432487	0.0947705	0.060727	0.135982	0.0921488	0.0504528	0.0137751	0.018447	0.063694
gelsolin isoform X1	XP_035579543.1	GSN	85	0.0432389	0.102682	0.072341	0.0996336	0.0316673	0.118838	0.00827499	0.0304107	0.0633858
neprilysin isoform X1	XP_027440594.1	MME	88	0.068572	0.163411	0.0450564	0.015678	0.0215746	0.00861721	0.0359	0.1475	0.0632886
Cluster of hemoglobin subunit alpha-1	XP_027469223.1	HBA2	15	0	0	0	0.411864	0.0938204	0	0	0	0.0632105
fibrinogen alpha chain	XP_027455602.2	FGA	95	0.147382	0.0542214	0.0201374	0.0200094	0.113529	0.0456845	0.0697777	0.0332341	0.062997
carbonic anhydrase 4	XP_027459006.1	CA4	35	0.0597747	0.0733128	0.0260263	0.0374339	0.0483976	0.0643144	0.0456303	0.146801	0.0627114
Cluster of aminoacylase-1 isoform X1	XP_027440792.1	ABHD14A-ACY1	49	0.0907181	0.140804	0.0173935	0.0122834	0.0263942	0.00762502	0.0405546	0.161731	0.0621881
Cluster of galectin-3-binding protein isoform X1	XP_027480774.1	LGALS3BP	96	0.0697836	0.0760538	0.0348068	0.01406	0.0331264	0.0679482	0.100792	0.0770786	0.0592061
aminopeptidase N	XP_027428691.2	ANPEP	110	0.0615375	0.113006	0.0391729	0.0165447	0.0329379	0.0572985	0.072977	0.0795887	0.0591329
ceruloplasmin isoform X1	XP_027442793.1	CP	125	0.0223043	0.0137412	0.113083	0.0298671	0.261381	0.0155505	0.00556515	0.0110584	0.0590687
cathepsin B	XP_027454801.1	CTSB	38	0.0448482	0.0559311	0.0349861	0.0510551	0.0625961	0.0909661	0.0846312	0.043564	0.0585722
D-dopachrome decarboxylase	XP_027432076.1	DDT	13	0.107991	0.042325	0	0.0809424	0.0573301	0	0.0282512	0.15067	0.0584387
Cluster of peroxiredoxin-1-like	XP_035578221.1	PRDX1	22	0.0438512	0.243273	0.0191887	0.0302786	0.018019	0	0	0.0998993	0.0568137
2-iminobutanoate/2-iminopropanoate deaminase	XP_027471762.1	RIDA	14	0.0362665	0.132406	0	0.115447	0.0293643	0	0	0.125961	0.0549306
endothelial cell-selective adhesion molecule isoform X1	XP_027436019.1	ESAM	41	0.0680536	0.092593	0.0421169	0.018329	0.0551014	0.0664323	0.0494328	0.0472507	0.0549137
vesicle-associated membrane protein 3-like	XP_035580757.1	VAMP3	11	0.0203217	0.1278	0.0667855	0.0471614	0.101342	0	0.0313991	0.0396814	0.0543114
CCN family member 3	XP_027437980.1	CCN3	39	0.0531533	0.102534	0.0339122	0.0200285	0.0352775	0.0882791	0.041113	0.042322	0.0520774
6-phosphogluconolactonase isoform X1	XP_027443581.1	PGLS	32	0.0149527	0.117787	0.0829706	0.0994695	0.019118	0	0	0.0800471	0.0517932
calmodulin-1	XP_027425046.1	CALM1	17	0.0497342	0.138446	0.0160419	0.0848492	0.024343	0.0499318	0.0211187	0.0292036	0.0517086
interleukin-18-binding protein isoform X1	XP_027436710.1	IL18BP	21	0.0559764	0.0395238	0.0405623	0.0145853	0.0615527	0.064287	0.0598079	0.0738426	0.0512673
annexin A4	XP_027478121.1	ANXA4	36	0.0286922	0.113126	0.04376	0.0261529	0.038276	0.0341334	0.0317552	0.0930291	0.0511156
dihydropteridine reductase	XP_027455961.1	QDPR	26	0.0922352	0.115451	0.0229544	0.027807	0.0153041	0	0	0.132684	0.0508045
chloride intracellular channel protein 1	XP_027459671.1	CLIC1	27	0.0406559	0.0881395	0.0152884	0.0671538	0.0561065	0	0.013075	0.123304	0.0504654
insulin-like growth factor-binding protein 2 isoform X1	XP_027446943.2	IGFBP2	35	0.0390219	0.0739529	0.00722316	0.0272905	0.039811	0.0816572	0.0931298	0.0379041	0.0499988
brain-specific serine protease 4-like	XP_027467822.1	PRSS22	35	0.0610354	0.0623214	0.0210642	0.00810354	0.0494202	0.0826532	0.0768927	0.0383467	0.0499797
moesin	XP_027463881.1	MSN	68	0.0839673	0.0932386	0.0142615	0.00842145	0.0216412	0.0112282	0.0345328	0.12989	0.0496477
chondrolectin isoform X1	XP_027438758.1	CHODL	30	0.0248775	0.107245	0.0387606	0.013202	0.0127246	0.0413168	0.0715386	0.0854822	0.0493934
myotrophin	XP_027429726.1	MTPN	13	0.0181196	0.0418977	0.0218942	0.244091	0.0332236	0.0300924	0	0	0.0486648
complement C3	XP_027439774.1	C3	187	0.127714	0.0340642	0.0206874	0.0494108	0.100692	0.0191077	0.019927	0.0167275	0.0485413
voltage-dependent anion-selective channel protein 2	XP_027451781.1	VDAC2	32	0.044291	0.0452242	0.0446267	0.0211469	0.0358615	0.0119314	0.0867148	0.0967452	0.0483177
dipeptidyl peptidase 4 isoform X1	XP_027446836.1	DPP4	88	0.0454109	0.064559	0.0418298	0.0220536	0.0160584	0.0277052	0.0578281	0.110906	0.0482939
liver-expressed antimicrobial peptide 2	XP_027462972.1	LEAP2	9	0.0268318	0.0273971	0.0143167	0.024182	0.0217248	0.106585	0.0991566	0.0623395	0.0478167
phosphoglycerate mutase 1	XP_027447624.1	PGAM1	29	0.0494395	0.0643074	0.0416576	0.105942	0.0301968	0	0.0407909	0.0480234	0.0475447
apolipoprotein C-III	XP_027435502.1	APOC3	11	0.0495012	0.0505443	0.0264124	0	0.0400803	0.0822099	0.0764825	0.0480834	0.0466642
oxytocin-neurophysin 1	XP_027478765.1	OXT	13	0.0716172	0.0427605	0.0223453	0.0069534	0.0885544	0.0695517	0.064708	0	0.0458113
membrane cofactor protein-like isoform X10	XP_035578016.1	CD46	59	0.0314989	0.0638478	0.0333632	0.0139615	0.0255044	0.0712701	0.0663049	0.0607352	0.0458108
14-3-3 protein zeta/delta	XP_027427656.1	YWHAZ	28	0.0390907	0.0677378	0.0536225	0.0310698	0.0140466	0.0458486	0.0268042	0.0800962	0.0447895
fibrinogen gamma chain isoform X1	XP_027455145.1	FGG	51	0.0961646	0.00452154	0.0075567	0.0324667	0.0864841	0.0519058	0.0582547	0.0189474	0.0445377
deoxyribonuclease-1 isoform X1	XP_027469960.2	DNASE1	36	0.0375763	0.0383683	0.0200499	0.014159	0.038276	0.0785104	0.0730426	0.0562005	0.0445229
V-type proton ATPase 16 kDa proteolipid subunit	XP_027468291.1	ATP6V0C	16	0.0545902	0.0557396	0.0291283	0.0123386	0.0119659	0.0543838	0.0843468	0.0530273	0.0444401
protein FAM3C	XP_027430133.1	FAM3C	25	0.00920279	0.0790739	0.0517848	0.107108	0.0785797	0.0152834	0	0.00893893	0.0437464
latent-transforming growth factor beta-binding protein 1 isoform X1	XP_027477231.2	LTBP1	186	0.0613355	0.0238858	0.015991	0.00941784	0.0256557	0.0442178	0.101825	0.0640148	0.043293
CD209 antigen isoform X1	XP_027440919.1	CD209	29	0.0371239	0.037906	0.0334343	0.00990427	0.0398377	0.0817119	0.0573578	0.0477925	0.0431336
LOW QUALITY PROTEIN: zymogen granule protein 16 homolog B	XP_027467688.1	ZG16B	30	0.0611172	0.0490578	0.0256359	0.0230286	0.0293856	0.079791	0.0397485	0.0352537	0.0428773
maltase-glucoamylase, intestinal isoform X1	XP_027430801.1	MGAM	208	0.0492682	0.0682849	0.0156334	0.0116153	0.0237236	0.0190491	0.0500235	0.0967943	0.041799
vascular cell adhesion protein 1	XP_027458657.1	VCAM1	81	0.0218705	0.0726836	0.0698804	0.0622457	0.0337229	0.0363219	0	0.0363041	0.0416286
acid sphingomyelinase-like phosphodiesterase 3b isoform X2	XP_027482215.1	SMPDL3B	51	0.0444471	0.0877018	0.0134101	0.0141689	0.0203499	0.0323176	0.0581016	0.0577885	0.0410357
lysosomal alpha-glucosidase	XP_027481394.2	GAA	107	0.0296527	0.0536765	0.0113181	0.00699444	0.031487	0.014491	0.0869172	0.0921723	0.0408387
OX-2 membrane glycoprotein-like isoform X1	XP_027442907.1	CD200	33	0.0354976	0.023198	0.0134402	0.00949116	0.0128759	0.110375	0.0725285	0.0455967	0.0403754
apolipoprotein E	XP_027475573.1	APOE	38	0.0270555	0.0552965	0.0236697	0.0133191	0.0359178	0.0322612	0.0685417	0.0629452	0.0398758
Cluster of tenascin isoform X6	XP_035579334.1	TNC	230	0.0248169	0.0408806	0.0149701	0.00430221	0.0175284	0.070203	0.0865562	0.0560859	0.0394179
annexin A2 isoform X1	XP_027426211.1	ANXA2	40	0.0603095	0.0967291	0.0378251	0.0190409	0.0205919	0.0194547	0	0.0585797	0.0390664
mucosal addressin cell adhesion molecule 1 isoform X1	XP_027440857.1	MADCAM1	41	0.0406668	0.0415235	0.0173454	0.00677283	0.0202089	0.0821826	0.0628322	0.0395019	0.0388793
poliovirus receptor	XP_027475581.1	PVR	44	0.0293853	0.0728861	0.0236959	0.00396143	0.0132468	0.0608338	0.0349818	0.0693352	0.0385408
nectin-2 isoform X1	XP_027475373.1	NECTIN2	58	0.0269393	0.0516237	0.0235603	0.00821681	0.0357517	0.05375	0.0416243	0.0626287	0.0380119
afamin isoform X1	XP_027456080.1	AFM	69	0.0455129	0.0412029	0.0437742	0.0283454	0.0664254	0.0169575	0.0339044	0.0254799	0.0377003
V-set and immunoglobulin domain-containing protein 4 isoform X1	XP_027465426.1	VSIG4	44	0.053108	0.0542274	0.0331637	0.0200115	0.0133195	0.0378143	0.0456691	0.0434085	0.0375902
annexin A5 isoform X1	XP_027455784.1	ANXA5	36	0.0476402	0.0986769	0.0254199	0.0108886	0.0167549	0.0104637	0.00973464	0.0803636	0.0374928
Cluster of leukocyte elastase inhibitor	XP_027459015.1	SERPINB1	43	0	0.00538072	0.0346684	0.250871	0.00886199	0	0	0	0.0374727
carboxypeptidase A1	XP_027430539.1	CPA1	62	0.0586778	0.0471883	0.018661	0.0174136	0.0127033	0.0671766	0.038372	0.0392907	0.0374354
LOW QUALITY PROTEIN: macrophage colony-stimulating factor 1	XP_027473608.2	CSF1	60	0.0257343	0.0429143	0.0193718	0.0136803	0.0389162	0.0602975	0.0560945	0.0408246	0.0372292
cadherin-1 isoform X1	XP_027474525.1	CDH1	98	0.0176623	0.0738982	0.0315769	0.012436	0.0445831	0.0293339	0.0148245	0.0703011	0.036827
rho GDP-dissociation inhibitor 1	XP_027424072.1	ARHGDIA	23	0.0337627	0.066452	0.0180147	0.0182289	0.0079257	0.0162565	0.0521667	0.0817606	0.036821
adapter molecule crk isoform X3	XP_027481505.1	CRK	23	0.0495492	0.0681645	0.0264381	0.0251544	0.00808357	0.0165815	0.0154261	0.0839979	0.0366744
endothelial cell-specific molecule 1	XP_027462898.1	ESM1	20	0	0.0591645	0.0420912	0	0.0323698	0.0407985	0.0617712	0.0562824	0.0365597
lymphocyte antigen 6H-like	XP_027429259.1	LY6S	15	0.0158297	0.0360622	0.0188447	0.022349	0.0480235	0.0586557	0.0545697	0.0343069	0.0360802
protein ABHD14B	XP_027440797.1	ABHD14B	22	0.0101873	0.0518491	0.0599287	0.0524553	0.0286099	0.0169192	0	0.0665577	0.0358134
dermokine	XP_035580909.1	DMKN	49	0.032424	0.0266612	0.00781479	0.00551873	0.0503445	0.0538491	0.0960721	0.00917467	0.0352324
protein S100-P	XP_027454280.1	S100P	11	0.0913566	0	0.01193	0.0196001	0.0181031	0.0371324	0.0803709	0.0217179	0.0350264
Cluster of serum amyloid A-2 protein-like	XP_027470067.1	SAA1	14	0	0	0	0	0.279544	0	0	0	0.034943
voltage-dependent anion-selective channel protein 1 isoform X1	XP_027461063.1	VDAC1	31	0	0.0884732	0.0381898	0.013033	0.00596736	0.0257964	0.0379689	0.0695262	0.0348694
angiotensin-converting enzyme 2	XP_027465353.1	ACE2	93	0.0387955	0.0648271	0.0116243	0.00382158	0.0127634	0.00399546	0.0336616	0.10839	0.0347349
peroxiredoxin-2	XP_027442501.1	PRDX2	22	0.0225035	0.0723499	0.0194183	0.026699	0.0294664	0.0173619	0	0.0894875	0.0346608
malate dehydrogenase, cytoplasmic	XP_027478499.1	MDH1	36	0.068834	0.0586065	0.0199022	0.0140551	0.0165282	0	0.0201004	0.0789776	0.0346255
aldo-keto reductase family 1 member A1	XP_027436838.1	AKR1A1	37	0.0128832	0.0579116	0.0499754	0.076669	0.0298712	0.0102377	0.00952463	0.0273832	0.034307
basal cell adhesion molecule	XP_027474675.2	BCAM	68	0.0223916	0.0273435	0.0529625	0.0317138	0.0216822	0.0601169	0.0345973	0.0217506	0.0340698
Cluster of angiopoietin-related protein 2	XP_027470122.1	ANGPTL2	57	0.0582085	0.0524001	0.020618	0.0168817	0.00656224	0.074406	0.0265269	0.0166768	0.034035
villin-1	XP_027445634.1	VIL1	93	0.0547703	0.0696745	0.00689399	0.0132655	0.00396908	0	0.0489526	0.0709559	0.0335602
3-mercaptopyruvate sulfurtransferase isoform X1	XP_027448679.1	MPST	35	0.0293182	0.0605323	0.0449279	0.0563582	0.0169887	0	0	0.0575866	0.033214
ATP synthase subunit beta, mitochondrial	XP_027450391.1	ATP5F1B	56	0.074204	0.0463118	0.00674526	0.0147352	0.0223607	0.00660711	0.0195322	0.0720801	0.032822
putative elongation factor 1-alpha-like 3	XP_035584920.1	EEF1A1	27	0.0453116	0.0624855	0.020443	0.0198841	0.0160278	0.0153956	0.0305848	0.0521995	0.0327915
protein S100-A11	XP_027436364.1	S100A11	12	0.0466743	0.0207503	0	0.0076576	0.0164545	0.0775144	0.0721183	0.0197398	0.0326136
low-density lipoprotein receptor-related protein 2 isoform X1	XP_027445216.1	LRP2	521	0.046122	0.0414283	0.0198716	0.010493	0.0206361	0.0275815	0.0358207	0.0564188	0.0322965
secreted phosphoprotein 24	XP_027446045.2	SPP2	21	0.0382219	0.0390276	0.0399805	0.0208077	0.044712	0.0391261	0.0364004	0	0.0322845
LOW QUALITY PROTEIN: collagen alpha-1(I) chain	XP_027423360.2	COL1A1	139	0.0219463	0.033748	0.00847095	0.0107217	0.0458193	0.0472573	0.0547437	0.0344166	0.0321405
myelin protein zero-like protein 2	XP_027437113.1	MPZL2	24	0.0199347	0.0326565	0.0243696	0.00751151	0.0161404	0.0531163	0.0705652	0.0310666	0.0319201
follistatin-related protein 1	XP_027442815.2	FSTL1	41	0.0180285	0.0184081	0.0133587	0.00679308	0.0145972	0.0677676	0.0767232	0.0396345	0.0319139
fibronectin isoform X1	XP_027443974.2	FN1	272	0.0327454	0.0478169	0.0162081	0.00728553	0.0227217	0.0466061	0.0543439	0.0261549	0.0317353
isocitrate dehydrogenase [NADP] cytoplasmic	XP_027446239.1	IDH1	47	0.0575317	0.0677651	0.00530287	0.00581639	0.022359	0	0	0.0939895	0.0315956
lysosome-associated membrane glycoprotein 2 isoform X1	XP_027463528.1	LAMP2	45	0.035873	0.0226706	0.0118469	0.00836618	0.0179769	0.0368741	0.0671526	0.0501264	0.0313608
Cluster of SLAM family member 5-like isoform X1	XP_035578288.1	SLAMF8	40	0.0240474	0.0436206	0.0299113	0.00418895	0.00462033	0.0859313	0.0315506	0.0264927	0.0312954
sorbitol dehydrogenase isoform X1	XP_027428366.1	SORD	38	0.035103	0.0773505	0.0187299	0.0072724	0	0.00981353	0	0.0988079	0.0308847
thiosulfate:glutathione sulfurtransferase	XP_027466768.1	TSTD1	15	0.0587487	0.0599852	0.00838018	0.0131927	0.0127164	0.0581468	0	0.0340101	0.0306475
tumor necrosis factor receptor superfamily member 13C isoform X1	XP_027449744.1	TNFRSF13C	22	0.0226301	0.0231072	0.0195353	0.00852705	0.0183232	0.0608065	0.0565703	0.0355636	0.0306329
small integral membrane protein 24	XP_027438740.1	SMIM24	15	0.0159558	0.0363796	0	0	0	0	0.0246527	0.16721	0.0305248
dihydrolipoyllysine-residue succinyltransferase component of 2-oxoglutarate dehydrogenase complex, mitochondrial isoform X1	XP_027426071.1	DLST	49	0.0326859	0.0333748	0.0140417	0.00173397	0.0213075	0.0542847	0.0505031	0.0317498	0.0299602
immunoglobulin superfamily containing leucine-rich repeat protein isoform X1	XP_027426865.1	ISLR	46	0.0282332	0.0515553	0.00840916	0.0106386	0.0127607	0.0583711	0.0543051	0.0153088	0.0299477
endosialin	XP_027435548.2	CD248	83	0.032257	0.0501082	0.0172115	0.00672414	0.0144492	0.0411433	0.0382768	0.0391859	0.0299195
cytochrome c	XP_027429408.1	CYCS	12	0.0798197	0.0471193	0.0107347	0.0464944	0	0.0334121	0	0.0195422	0.0296403
glutathione hydrolase 1 proenzyme isoform X1	XP_027431660.1	GGT1	61	0.0353551	0.0417631	0.0160555	0.0113384	0.00936729	0.0263146	0.0387707	0.0576793	0.0295805
CCN family member 2	XP_027458998.1	CCN2	38	0.035348	0.0452953	0.0236697	0.0133191	0.0286203	0.0449336	0.0191658	0.0262804	0.029579
transmembrane emp24 domain-containing protein 7	XP_027460745.1	TMED7	25	0.0310007	0.0316542	0.010329	0.00729428	0.0073494	0.073388	0.0299094	0.0429217	0.0292308
ly-6/neurotoxin-like protein 1 isoform X1	XP_027429085.1	LYNX1	19	0.0268602	0.0274266	0.014332	0.0165852	0.0217483	0.073098	0.0415018	0.0119686	0.0291901
L-xylulose reductase	XP_027482148.1	DCXR	26	0.0430206	0.0586831	0.0100856	0.00334439	0.00718661	0	0	0.109831	0.0290189
intercellular adhesion molecule 2	XP_027423424.1	ICAM2	30	0.0362927	0.00784338	0.00865686	0.0061135	0.0208295	0.079791	0.0560781	0.01576	0.0289206
phosphoinositide-3-kinase-interacting protein 1 isoform X2	XP_027431163.1	PIK3IP1	31	0.0239874	0.0454217	0.0127994	0.00571954	0.0194223	0.056007	0.0234534	0.0432104	0.0287526
guanine nucleotide-binding protein G(I)/G(S)/G(O) subunit gamma-12 isoform X7	XP_027467627.1	GNG12	8	0.0300287	0.0306617	0.0160227	0.0113149	0.0243135	0	0.046397	0.0711306	0.0287336
myelin protein zero-like protein 1	XP_027465845.1	MPZL1	29	0.0367866	0.0375624	0.00876348	0.00618846	0.0132982	0.0432781	0.0568382	0.0253123	0.0285035
flavin reductase (NADPH)	XP_027475311.1	BLVRB	22	0.0103456	0.0367199	0.0276077	0.113811	0.0291179	0	0	0.0100494	0.0284564
lactadherin	XP_027428198.1	MFGE8	48	0.0408447	0.0494205	0.0111967	0.00790711	0.0219974	0.0252469	0.0234878	0.0470144	0.0283894
fibrinogen beta chain	XP_027453891.1	FGB	55	0.0691341	0	0.00218811	0.02312	0.077214	0.00681069	0.0357092	0.0126802	0.028357
glutathione peroxidase 1	XP_027442462.1	GPX1	23	0.010136	0.0695049	0.0187447	0.00820368	0.0176284	0.0168338	0	0.085755	0.0283508
Cluster of heat shock cognate 71 kDa protein	XP_035578570.1	HSPA8	71	0.054612	0.0502209	0.0182974	0.0185331	0.0172334	0.0164803	0.00488203	0.0427345	0.0278742
aquaporin-1	XP_027430200.1	AQP1	29	0.0166974	0.0382562	0.0141483	0.00999127	0.01352	0.0277315	0.0409702	0.0614882	0.0278504
G-protein coupled receptor family C group 5 member C isoform X1	XP_027423465.1	GPRC5C	51	0.0251329	0.00931401	0.00753866	0.00532388	0.0114398	0.0624482	0.0581016	0.0431744	0.0278092
IST1 homolog isoform X1	XP_027473206.1	IST1	40	0.0508907	0.0340697	0.0136562	0.00213193	0.00954045	0.042506	0.0284525	0.0405845	0.027729
trans-1,2-dihydrobenzene-1,2-diol dehydrogenase	XP_027473792.1	DHDH	37	0.0282894	0.0697074	0.0108183	0.00232995	0	0	0.0313275	0.0783064	0.0275974
Cluster of sodium/potassium-transporting ATPase subunit gamma isoform X2	XP_027435301.1	FXYD2	7	0	0	0.0445195	0	0.0675561	0	0.0509411	0.056015	0.027379
Cluster of transforming protein RhoA	XP_027438147.1	RHOA	22	0.036612	0.0538504	0.0195353	0.0137957	0.00850856	0.0174528	0.0162372	0.0512287	0.0271526
cathepsin L2	XP_027472542.1	CTSV	37	0.0276116	0.0129058	0.0105695	0.0104044	0.0223563	0.0328982	0.0557828	0.0440486	0.0270721
procollagen C-endopeptidase enhancer 1	XP_027467579.1	PCOLCE	48	0.0206611	0.0409994	0.0142653	0.0208985	0.00781372	0.0343134	0.0513327	0.0259693	0.0270317
fructose-bisphosphate aldolase A	XP_027467264.1	ALDOA	39	0.018643	0.0629615	0.0180415	0.0273321	0.0273775	0	0	0.0598948	0.0267813
ubiquitin carboxyl-terminal hydrolase isozyme L1	XP_027454631.1	UCHL1	25	0.0446714	0.0610685	0.00488774	0.0647517	0.00741713	0	0	0.0304243	0.0266526
complement component C7 isoform X1	XP_027460718.1	C7	93	0.0282796	0.0359479	0.0100031	0.0239615	0.0285055	0.0362316	0.0289671	0.0211913	0.026636
peptidyl-prolyl cis-trans isomerase B	XP_027425772.2	PPIB	24	0.0328485	0.0208728	0.00509804	0	0.00773615	0.0158679	0.0507541	0.0791194	0.0265371
omega-amidase NIT2 isoform X1	XP_027443054.1	NIT2	35	0.0612973	0.0404665	0.00732213	0.0149333	0.00530201	0	0.0101175	0.0715944	0.0263791
DNA-directed RNA polymerases I, II, and III subunit RPABC3	XP_027440005.1	POLR2H	17	0	0.135656	0	0.00508088	0	0	0	0.0699955	0.0263416
insulin-like growth factor II isoform X1	XP_027435728.1	IGF2	26	0.0182981	0.0423595	0.0155837	0.015632	0.0236476	0.0485056	0.028272	0.0177742	0.0262591
3'(2'),5'-bisphosphate nucleotidase 1	XP_027469248.1	BPNT1	33	0.031368	0.0320295	0.0277925	0.0803296	0.00548173	0.0112441	0	0.0217441	0.0262487
dynein light chain 2, cytoplasmic	XP_027480859.1	DYNLL2	10	0	0	0	0.168106	0.018515	0	0	0.0222123	0.0261042
coagulation factor X isoform X1	XP_027443796.2	F10	53	0.0238231	0.0243256	0.00985707	0.0157994	0.019289	0.0395655	0.0455838	0.0286574	0.0258626
glycerol-3-phosphate dehydrogenase [NAD(+)], cytoplasmic	XP_027448423.1	GPD1	38	0.0545662	0.0278124	0.00665996	0.00470312	0.0158301	0	0.00923915	0.0871302	0.0257426
basement membrane-specific heparan sulfate proteoglycan core protein isoform X2	XP_027460953.1	HSPG2	469	0.0288505	0.0358193	0.0116013	0.00506518	0.0127388	0.0350812	0.0435434	0.0326982	0.0256747
neuronal growth regulator 1 isoform X1	XP_027476294.1	NEGR1	39	0.0265207	0.0646466	0.00649756	0.00999346	0.00472838	0.0316483	0.0188157	0.0421714	0.0256278
malate dehydrogenase, mitochondrial-like isoform X1	XP_027458594.1	MDH2	34	0.0730001	0.0298274	0.00339385	0.0234242	0.0107783	0.0105638	0.00982761	0.0419373	0.0253441
apolipoprotein A-IV	XP_027435683.1	APOA4	44	0.0228986	0.0303586	0.0158642	0.0355051	0.0133927	0.0380299	0	0.0436819	0.0249664
lumican	XP_027449191.2	LUM	38	0.01229	0.0273501	0.0285728	0.0201779	0.0433578	0.0580975	0.00910298	0	0.0248686
zinc-alpha-2-glycoprotein	XP_027466181.1	AZGP1	35	0	0.0494123	0.0205059	0.0429488	0.0311167	0.0486911	0	0.00619794	0.0248591
N-acetylglucosamine-6-sulfatase	XP_027449714.1	GNS	62	0.0201443	0.0205686	0.018661	0.0197013	0.0127033	0.0260569	0.0460027	0.0339719	0.0247262
collectin-12 isoform X1	XP_027433126.1	COLEC12	81	0.0290808	0.0186078	0.0135091	0.00686695	0.017571	0.042049	0.0449325	0.0245937	0.0246513
glutamyl aminopeptidase	XP_027455517.1	ENPEP	109	0.0445863	0.0421707	0.0203342	0.00591761	0.0147562	0.00340458	0.0204848	0.0433097	0.0243705
cubilin	XP_027451349.2	CUBN	397	0.0327094	0.0292808	0.00972092	0.00660048	0.0130589	0.0190087	0.0371568	0.0472714	0.0243509
14-3-3 protein epsilon	XP_027481506.1	YWHAE	29	0.00777077	0.063339	0.0139044	0.00981891	0.0132982	0.0272767	0.012007	0.0473369	0.024344
endothelial protein C receptor	XP_027478204.1	PROCR	30	0.0250843	0.025613	0.0133844	0.00282913	0.00607934	0.0416604	0.054608	0.0243661	0.0242031
CMRF35-like molecule 7	XP_035580606.1	CD300LB	22	0.0217717	0.0222307	0.0269275	0.00820368	0.00820703	0.0168338	0.0542794	0.0341241	0.0240722
ephrin-A1	XP_035578457.1	EFNA1	24	0.0205465	0.0482541	0.0176227	0.0124448	0.0166364	0.0159445	0.0148333	0.045905	0.0240234
chromogranin-A	XP_027424506.2	CHGA	50	0.0144692	0.0147742	0.0137541	0.00971276	0.0495978	0.0240309	0.0398272	0.0250384	0.0239006
gamma-glutamyl hydrolase	XP_027426421.1	GGH	36	0.0206933	0.0134584	0.00336175	0.0142646	0.00510131	0.0104637	0.0736114	0.0462761	0.0234038
C-type lectin domain family 14 member A	XP_027428638.1	CLEC14A	51	0.0250701	0.0526763	0.00752116	0.00531135	0.011413	0.0322393	0.0217793	0.0302028	0.0232767
aldo-keto reductase family 1 member B1 isoform X1	XP_027430366.1	AKR1B1	36	0.0288979	0.0295068	0.0254199	0.0483909	0.0167549	0	0	0.0367729	0.0232179
cathepsin Z	XP_027477840.1	CTSZ	34	0	0.022605	0.02174	0.0462641	0.0416448	0.0233512	0	0.0301193	0.0232155
synaptic vesicle membrane protein VAT-1 homolog	XP_027423379.1	VAT1	43	0.0237085	0.0314709	0.0205338	0.00199092	0	0.0182272	0.026429	0.0633327	0.0232116
thioredoxin domain-containing protein 17 isoform X1	XP_027481150.1	TXNDC17	14	0.0168977	0.0387644	0	0.0519251	0.0136817	0	0	0.0623886	0.0229572
interleukin-6 receptor subunit beta isoform X1	XP_027462989.1	IL6ST	104	0.0307442	0.0313921	0.0117167	0.00431162	0.00729586	0.0364691	0.0428373	0.0186566	0.0229279
lambda-crystallin homolog	XP_027445909.1	CRYL1	35	0.0600203	0.0396918	0.0158155	0.00242762	0.0171679	0	0.00995449	0.0377589	0.0228546
Cluster of ras-related C3 botulinum toxin substrate 1	XP_027467200.1	RAC1	21	0.0106774	0.054908	0.0198946	0	0.00864513	0.0177324	0	0.070754	0.0228264
collagen alpha-1(XII) chain isoform X1	XP_027457781.2	COL12A1	339	0.0175875	0.031455	0.00851797	0.00601501	0.00496267	0.0405271	0.0418633	0.0299234	0.0226065
complement decay-accelerating factor isoform X1	XP_027466965.1	CD55	68	0.0313172	0.0144875	0.00757092	0.0068478	0.00841024	0.0371192	0.0412973	0.0304205	0.0221838
lithostathine-like isoform X1	XP_027478978.1	REG3G	19	0.042191	0	0	0.0316252	0	0.101966	0	0	0.0219728
Cluster of ecto-ADP-ribosyltransferase 3 isoform X1	XP_027455036.1	ART3	44	0.010625	0.0140323	0.0442362	0.0515262	0.0161753	0.0133412	0.0124117	0.0133492	0.0219621
bolA-like protein 2	XP_027469841.1	BOLA2B	10	0	0	0	0.036519	0.0443657	0	0	0.0941423	0.0218784
Cluster of putative hydroxypyruvate isomerase isoform X4	XP_027459706.1	HYI	35	0	0.0815851	0.0071745	0	0	0	0.0326466	0.0522448	0.0217064
urokinase plasminogen activator surface receptor	XP_027476040.1	PLAUR	36	0.0204128	0.0132833	0.0199022	0.0140551	0.0165282	0.0216054	0.0315402	0.0362316	0.0216949
metalloproteinase inhibitor 1	XP_027463195.1	TIMP1	23	0.0214235	0.0218751	0.0053272	0.0130116	0.00808357	0.0355803	0.0331016	0.0335424	0.0214932
serine protease inhibitor Kazal-type 2 isoform X1	XP_027454057.1	SPINK2	14	0.0359451	0	0	0.00606042	0.0291037	0.100428	0	0	0.0214422
cysteine-rich protein 1	XP_027424653.1	CRIP1	9	0	0.0285373	0.0149122	0.0462411	0.0544934	0	0	0.0271475	0.0214164
G-protein coupled receptor family C group 5 member B	XP_027466085.1	GPRC5B	43	0.0305417	0.00535249	0.00279702	0	0.00424434	0.0507237	0.04719	0.0296669	0.0213145
ATP synthase subunit alpha, mitochondrial	XP_027431765.1	ATP5F1A	60	0.0482908	0.0078762	0.0111743	0.018196	0.0131944	0.00623443	0.0119178	0.0531255	0.0212512
thioredoxin-dependent peroxide reductase, mitochondrial isoform X1	XP_027452943.1	PRDX3	29	0	0.0270749	0.0509203	0.0510195	0.01352	0	0	0.0257571	0.0210365
peptidyl-prolyl cis-trans isomerase FKBP1A	XP_027478909.1	FKBP1A	12	0	0.0460771	0	0.0656655	0.0365378	0	0	0.019158	0.0209298
inactive C-alpha-formylglycine-generating enzyme 2 isoform X1	XP_027469893.1	SUMF2	35	0.020982	0.0299357	0.0258213	0.0144808	0.0108143	0.0348465	0.00985933	0.0203809	0.0208901
epithelial cell adhesion molecule	XP_027480009.1	EPCAM	35	0.020982	0.0214243	0.00712692	0.00240436	0.00516654	0.0221822	0.0747708	0.0129738	0.0208789
tumor necrosis factor receptor superfamily member 16	XP_035580723.1	NGFR	44	0.0163607	0.0300046	0.0120803	0.00616493	0.0132468	0.0376014	0.0349818	0.0158921	0.0207916
nectin-4 isoform X2	XP_027468110.1	NECTIN4	55	0.0229008	0.023383	0.0181831	0.00153261	0.00678238	0.0295243	0.0353838	0.0275169	0.0206509
peroxiredoxin-5, mitochondrial	XP_027435477.2	PRDX5	33	0.0223851	0.0421089	0.0167374	0.024118	0.0181244	0.0112441	0	0.0304702	0.0206485
thrombomodulin	XP_027478938.1	THBD	71	0.0344868	0.00663371	0.00929278	0	0.0110197	0.0424578	0.0394997	0.0207853	0.020522
butyrophilin-like protein 10	XP_027480204.1	BTNL10	57	0.0125356	0.0226104	0.0311389	0.0145946	0.0101501	0.0546246	0.00609837	0.012177	0.0204912
complement component C9 isoform X1	XP_027462272.1	C9	63	0.0196706	0.0156523	0.0104957	0.0169529	0.0689436	0.0120869	0.0112451	0.0070694	0.0202646
Cluster of 14-3-3 protein beta/alpha	XP_027477366.1	YWHAB	28	0.0389035	0	0.0275781	0.0146592	0	0	0	0.0796488	0.0200987
cyclic AMP-responsive element-binding protein 3-like protein 3 isoform X1	XP_027440190.1	CREB3L3	51	0.0192722	0.0196785	0.010283	0.00527425	0.00731881	0.0413277	0.0384485	0.0187204	0.0200404
secreted Ly-6/uPAR-related protein 1	XP_027429367.1	SLURP1	11	0.0477663	0.0211792	0	0.00781573	0.0167943	0.0344481	0.0320483	0	0.0200065
glyceraldehyde-3-phosphate dehydrogenase-like	XP_035580022.1	GAPDH	28	0.0274807	0.0176372	0.00921677	0.0103551	0.0314996	0	0.0125949	0.0502056	0.0198737
calreticulin	XP_027443401.1	CALR	47	0.00474383	0.0155615	0.0397979	0.0727021	0.0170357	0.00787841	0	0	0.0197149
beta-glucuronidase isoform X1	XP_027469663.1	GUSB	74	0.00946856	0.0332009	0.00688743	0.00621636	0.00500009	0.0336261	0.0436462	0.0196672	0.0197141
desmocollin-1	XP_035579763.1	DSC1	103	0.0222836	0.0257	0.0103973	0.00734243	0.0180425	0.032363	0.0301085	0.0112696	0.0196883
phosphoglycerate mutase 2	XP_027429632.1	PGAM2	29	0.0266331	0.0171207	0.0200843	0.0513347	0.0135762	0	0.0122449	0.0162872	0.0196601
Cluster of latent-transforming growth factor beta-binding protein 4 isoform X1	XP_027475637.2	LTBP4	172	0.0160502	0.0197573	0.00814888	0.00314047	0.0156668	0.0266561	0.0379186	0.0291802	0.0195648
programmed cell death 6-interacting protein isoform X2	XP_027439002.1	PDCD6IP	96	0.0407372	0.0126853	0.0111699	0.000874865	0.00382355	0.0162264	0.0278154	0.0431678	0.0195625
thymosin beta-10	XP_027436025.1	TMSB10	5	0	0	0.026683	0.0188433	0.110552	0	0	0	0.0195098
N-acetylmuramoyl-L-alanine amidase isoform X1	XP_027441922.1	PGLYRP2	67	0.00684192	0.0426418	0.0346236	0.0138045	0.0219324	0.0174626	0	0.01788	0.0193984
complement C4-B-like	XP_027458694.1	C4B	192	0.0111904	0.0156359	0.0146093	0.0134855	0.0774981	0.0142086	0.00361932	0.00227536	0.0190653
glypican-3	XP_027463927.1	GPC3	65	0.0233451	0.0285351	0.0101184	0.00265059	0.0087593	0.0245656	0.0360707	0.0184208	0.0190582
Cluster of purine nucleoside phosphorylase	XP_027427518.1	PNP	32	0	0.0535939	0.0322609	0.0247577	0	0	0	0.0417512	0.0190455
serine protease hepsin isoform X1	XP_027473667.1	HPN	46	0.0215479	0.0159247	0.0114975	0.00378246	0.0340485	0.0166713	0.0332936	0.0151494	0.0189894
Cluster of sodium/potassium-transporting ATPase subunit alpha-1 isoform X1	XP_035583239.1	ATP1A1	113	0.0200133	0.0342672	0.0148914	0.0115655	0.0141919	0.0101468	0.0161972	0.0298148	0.018886
V-type proton ATPase catalytic subunit A	XP_027443621.1	ATP6V1A	68	0.00670385	0.041616	0.00960992	0.0134795	0.0179305	0.00543695	0	0.0555457	0.0187903
stanniocalcin-1	XP_027455598.1	STC1	27	0.0396637	0.02858	0.0044216	0	0.0226627	0	0.0271569	0.0271884	0.0187092
matrilin-3	XP_027479621.1	MATN3	67	0.0226438	0.0107365	0.00365057	0.00125832	0.025706	0.0527267	0.0221983	0.0102137	0.0186417
alpha-2-antiplasmin isoform X1	XP_027424323.1	SERPINF2	66	0.018786	0.0109477	0.0199892	0.0275947	0.0592966	0	0.00525643	0.00677309	0.0185805
aspartate aminotransferase, cytoplasmic	XP_027452416.1	GOT1	46	0.0348443	0.0510826	0.00259279	0.0158919	0.00814803	0	0	0.0338464	0.0183008
cartilage intermediate layer protein 2	XP_027443654.2	CILP2	126	0.0199276	0.0250785	0.00715317	0.00925478	0.00596408	0.0222654	0.0343239	0.0215782	0.0181932
Cluster of glutamate dehydrogenase 1, mitochondrial	XP_027448971.1	GLUD1	61	0.0467436	0.0477288	0.00195157	0.00283	0.00608098	0	0	0.03973	0.0181331
programmed cell death protein 6 isoform X1	XP_027461950.2	PDCD6	22	0.0227584	0.054199	0.00563691	0.00857575	0	0	0	0.05156	0.0178412
ephrin-B2 isoform X1	XP_027445768.1	EFNB2	34	0.0221384	0.022605	0.0274436	0.0116837	0.0113841	0.0233512	0.0103554	0.0136575	0.0178274
barrier-to-autointegration factor	XP_027435908.1	BANF1	10	0	0.0989613	0	0.0206468	0	0	0	0.022729	0.0177921
tyrosine-protein kinase receptor UFO	XP_027475258.1	AXL	97	0.0236223	0.027268	0.00798156	0.0036327	0.00575705	0.0248436	0.0231127	0.0259404	0.0177698
Cluster of uncharacterized protein LOC113926890	XP_035584250.1	H3C4	44	0.0228986	0.0233813	0.00882582	0.0169447	0	0.017646	0.0079124	0.0436819	0.0176613
lymphatic vessel endothelial hyaluronic acid receptor 1	XP_027435457.1	LYVE1	36	0.0288979	0.02113	0.00336175	0.0263729	0.0106718	0.0343676	0.00973464	0.0061199	0.0175821
mucin-1 isoform X1	XP_035578230.1	MUC1	67	0.0224751	0.0106615	0.00761138	0.00124995	0.00845448	0.0373267	0.0220402	0.0305984	0.0175522
igLON family member 5	XP_027475736.1	IGLON5	37	0.0128008	0.0469995	0.00683056	0.0105488	0	0.0333366	0.00946611	0.019498	0.0174351
cadherin-11	XP_027475195.1	CDH11	88	0	0.042284	0.0200012	0.029593	0.0243299	0.0226895	0	0	0.0173622
cadherin-15	XP_027472864.1	CDH15	85	0.0110839	0.0482863	0.0146705	0.00417642	0.00431896	0.0287007	0	0.0267071	0.017243
fibulin-1 isoform X1	XP_027449903.1	FBLN1	78	0.0122742	0.0196177	0.00480928	0.00462493	0.0185439	0.0319087	0.0296857	0.0152231	0.017086
Cluster of 14-3-3 protein gamma	XP_027467505.1	YWHAG	28	0	0.0389762	0.0144009	0.00639857	0.0218532	0.0282016	0	0.0262171	0.0170059
podocalyxin	XP_027429730.1	PODXL	59	0.0316397	0.00801517	0.00418845	0	0.00980211	0.0275684	0.032978	0.0207324	0.0168655
Cluster of ras-related protein Rab-11A	XP_027425320.1	RAB11A	24	0.0319825	0.00952793	0.0106368	0.00351615	0.0258955	0.0531163	0	0	0.0168344
sodium/potassium-transporting ATPase subunit beta-1	XP_027465985.1	ATP1B1	35	0.0212036	0.0216503	0.0158155	0.0146471	0.0109236	0.0107001	0.00995449	0.0287922	0.0167108
histone H2B type 2-E	XP_027427285.1	H2BC21	14	0.0635731	0	0	0.0141727	0.0135669	0	0.0258898	0.0162763	0.0166848
histone H2B type 1-C/E/F/G/I	XP_027458048.1	H2BC4	14	0.0635731	0	0	0.0141727	0.0135669	0	0.0258898	0.0162763	0.0166848
vasorin	XP_027465860.1	VASN	72	0.0133378	0.0298903	0.0111792	0.00942769	0.00791696	0.022151	0.0151073	0.0243033	0.0166642
Cluster of annexin A1	XP_027472423.1	ANXA1	39	0.0122147	0.0648982	0.0232475	0.0200285	0	0	0	0.0118649	0.0165317
myosin light polypeptide 6 isoform X1	XP_027448342.1	MYL6	18	0.0460014	0.0130639	0.00682673	0.0105428	0.0103593	0	0	0.0446843	0.0164348
V-type proton ATPase subunit S1	XP_027463997.1	ATP6AP1	51	0.0192722	0.0254089	0.00746867	0.00527425	0.0201483	0.0150125	0.013967	0.0241718	0.0163405
lysosomal protective protein	XP_027477192.2	CTSA	56	0.00825538	0.0230158	0.00680267	0.0172609	0.0141738	0.0066602	0.0270481	0.0270733	0.0162863
cofilin-1 isoform X1	XP_027433844.1	CFL1	29	0.0374666	0.00806003	0	0.0238516	0	0	0.0121967	0.0482569	0.016229
N(4)-(beta-N-acetylglucosaminyl)-L-asparaginase	XP_027455734.1	AGA	37	0.0127195	0.0129879	0.0148345	0.0075137	0.00493023	0.0211249	0.0429565	0.0123555	0.0161779
phospholipase A2 group XV isoform X1	XP_027476035.1	PLA2G15	46	0.0353513	0.0518748	0.0151495	0.00384029	0.0229889	0	0	0	0.0161506
Cluster of thioredoxin	XP_027457416.1	TXN	12	0	0.0203383	0.0420573	0.0666832	0	0	0	0	0.0161349
cadherin-2 isoform X1	XP_027431822.1	CDH2	100	0.0119342	0.0234464	0.017189	0.0035388	0.00760396	0.0155976	0.0354789	0.0141432	0.0161165
EGF-containing fibulin-like extracellular matrix protein 2 isoform X1	XP_035578988.1	EFEMP2	53	0.0187319	0.0305709	0.00726526	0.00160796	0.00345516	0.0146158	0.028943	0.023475	0.0160831
CD99 antigen isoform X1	XP_027463723.1	CD99	19	0.0266822	0.0125042	0	0.00461448	0.0216041	0.0443141	0.0189218	0	0.0160801
14-3-3 protein theta	XP_027477265.1	YWHAQ	28	0.0276062	0.0281882	0	0.00308411	0.0140466	0.0288118	0	0.0268157	0.0160691
pro-opiomelanocortin	XP_035584836.1	POMC	29	0.00780133	0.016839	0.00879957	0.0029396	0.0133528	0.0273889	0.0254807	0.025422	0.016003
ectonucleotide pyrophosphatase/phosphodiesterase family member 3	XP_027459184.1	ENPP3	100	0.0145423	0.0296047	0.00775957	0.00547933	0.00759522	0	0.00701441	0.0558785	0.0159843
metalloproteinase inhibitor 2	XP_027482060.1	TIMP2	24	0.0200341	0.0204565	0	0.00353262	0	0.0332725	0.0309545	0.0194604	0.0159638
thrombospondin-1	XP_027425177.1	THBS1	129	0.0334614	0.0153897	0.00804226	0.00567905	0.0105423	0.0118937	0.0232877	0.0187788	0.0158844
stromal cell-derived factor 1 isoform X1	XP_027445676.2	CXCL12	15	0.0335607	0	0	0	0.0122368	0.0250991	0.0233506	0.0326	0.0158559
methanethiol oxidase isoform X1	XP_027424614.1	SELENBP1	52	0.0243421	0.0509644	0.00731502	0.00516586	0.0034775	0	0	0.0353093	0.0158218
desmocollin-2 isoform X1	XP_027432831.2	DSC2	100	0.0171657	0.0147769	0.02247	0.0145574	0.0233532	0.0240353	0.00343556	0.00669233	0.0158108
retinol-binding protein 2	XP_027443411.1	RBP2	16	0	0	0	0.0746062	0.0263003	0.0243636	0	0	0.0156588
membrane protein FAM174A isoform X1	XP_027462720.1	FAM174A	23	0.010136	0.0222307	0.00540824	0.00381923	0.00820703	0	0.0542794	0.0211482	0.0156536
hepatocyte growth factor-like protein	XP_027439654.1	MST1	89	0.0164988	0.00796921	0.0088034	0	0.0158793	0.0325709	0.0303021	0.0131096	0.0156417
dentin matrix acidic phosphoprotein 1	XP_027453161.2	DMP1	57	0.0125885	0.0128538	0.00922005	0.00307256	0.0315116	0.0209066	0.0266981	0.00792068	0.0155965
Cluster of tubulin alpha-1B chain	XP_035584997.1	TUBA1B	50	0.022444	0.0193628	0.00357511	0.0137777	0.00748815	0.00743676	0.0142897	0.0360346	0.0155511
annexin A6 isoform X1	XP_027461438.1	ANXA6	76	0.00603532	0.0511521	0.0192012	0.00348534	0	0	0	0.043899	0.0154716
protein-lysine 6-oxidase isoform X1	XP_027462463.1	LOX	47	0.00480086	0.0157612	0.00256162	0.00180899	0.022359	0.025636	0.0238499	0.0268239	0.0154502
CD44 antigen isoform X1	XP_027434150.1	CD44	81	0.0116657	0.0186078	0.0115795	0.00211146	0.0120483	0.0302659	0.0281577	0.0083294	0.0153457
LOW QUALITY PROTEIN: ribonuclease pancreatic	XP_027427191.2	RNASE1	21	0.0111538	0	0	0	0	0.0400646	0.060579	0.0108341	0.0153289
Cluster of LOW QUALITY PROTEIN: vacuolar protein sorting-associated protein 4B	XP_027432328.2	VPS4B	53	0.0254134	0.0139032	0.00726526	0	0	0.0111292	0.0392661	0.0244234	0.0151751
macrophage migration inhibitory factor	XP_027433069.1	MIF	12	0	0	0.0101255	0.0162826	0.0153652	0.0315164	0.0293204	0.0184334	0.0151304
reticulon-4 receptor-like 2	XP_027435685.1	RTN4RL2	46	0.0218405	0.0103798	0.0116538	0.0038305	0.00823106	0.0362726	0.00758208	0.0212153	0.0151257
lamin	XP_027466621.1	LMNA	74	0.0129078	0.0131799	0.00688743	0.00762915	0.0104511	0.0157256	0.0254911	0.0274394	0.0149639
3-hydroxybutyrate dehydrogenase type 2 isoform X1	XP_027454328.1	BDH2	27	0.0179701	0.0552855	0	0	0.00685175	0	0	0.0394915	0.0149499
polyserase-2	XP_035578123.1	PRSS36	142	0.0154668	0.0120003	0.00927747	0.00375203	0.00951587	0.0256869	0.026866	0.0168902	0.0149319
out at first protein homolog isoform X1	XP_027435462.1	OAF	41	0.0249588	0.0117547	0.00295198	0	0.0145535	0.00918856	0.0385639	0.0174599	0.0149289
solute carrier family 12 member 1 isoform X1	XP_027426090.2	SLC12A1	121	0.00371943	0.0187894	0.0074304	0.00443703	0.0130638	0.0344284	0.014958	0.0224584	0.0149106
tetranectin	XP_027440973.1	CLEC3B	22	0.0102397	0.0362904	0.00546363	0.0259904	0.00829061	0.0170062	0.0158215	0	0.0148878
Cluster of C-1-tetrahydrofolate synthase, cytoplasmic isoform X1	XP_027426400.1	MTHFD1	101	0.0255531	0.0291851	0.00908117	0.00443337	0.00553363	0	0.00340898	0.0405147	0.0147137
Cluster of ras-related protein Rap-1A isoform X1	XP_027460278.1	RAP1A	21	0.038343	0	0.00582118	0	0	0.0181193	0.0169498	0.0384438	0.0147096
platelet-derived growth factor subunit B isoform X1	XP_027450774.1	PDGFB	27	0.00828649	0.00846161	0.00937808	0.00312246	0.0142312	0.0291905	0.0271569	0.017073	0.0146125
WD repeat-containing protein 1	XP_027454171.1	WDR1	66	0.0106643	0.0380182	0.00370125	0.0327917	0.00274054	0	0.00522969	0.0223307	0.0144345
BRO1 domain-containing protein BROX isoform X1	XP_027466330.1	BROX	46	0.0216058	0.0159663	0.00536958	0.00379198	0	0.0080705	0.0333827	0.0271966	0.0144229
brain acid soluble protein 1	XP_027462799.1	BASP1	22	0.0103996	0	0.0193024	0.00391859	0.0292911	0.0172716	0	0.0351402	0.0144154
amyloid-beta precursor protein isoform X1	XP_027439551.1	APP	87	0.0202038	0.0141822	0.00741071	0.000970838	0.00425084	0.0282142	0.0262485	0.0134916	0.0143716
transcription initiation factor TFIID subunit 10	XP_027436853.1	TAF10	22	0.0105644	0.023238	0.0121432	0.0039807	0.0085539	0.0175453	0.016323	0.0221064	0.0143069
Cluster of glutathione S-transferase Mu 3	XP_027433968.1	GSTM3	27	0	0.0354889	0.0461932	0.0326216	0	0	0	0	0.014288
angiotensinogen isoform X1	XP_027452965.1	AGT	52	0.00434157	0.00443307	0.00739977	0.0680183	0.0298144	0	0	0	0.0142509
cell adhesion molecule 1 isoform X1	XP_027434977.2	CADM1	52	0.0138039	0.0140952	0.0130837	0.00162886	0.00350006	0	0.0378863	0.0295207	0.0141898
macrophage-capping protein	XP_027479571.1	CAPG	39	0.018936	0.0269025	0.0183482	0.00218768	0.0047009	0	0.00897063	0.0334022	0.014181
amyloid-like protein 2 isoform X1	XP_027435148.1	APLP2	87	0.0202038	0.00819298	0.00581735	0.00302354	0.00425084	0.0282142	0.0262485	0.0165016	0.0140566
corneodesmosin	XP_027459299.1	CDSN	49	0.0205028	0.0151763	0.0109397	0.0056008	0.0120347	0.0159122	0.022965	0.00930673	0.0140548
sulfhydryl oxidase 1	XP_027468508.2	QSOX1	82	0.011615	0.0185235	0.00790447	0.00437657	0.014689	0.0192899	0.0179462	0.0176219	0.0139958
Cluster of profilin-2 isoform X1	XP_027443517.1	PFN2	15	0	0	0.0307616	0.0809753	0	0	0	0	0.0139671
BMP and activin membrane-bound inhibitor homolog	XP_027451249.1	BAMBI	29	0.00783189	0.0169085	0.00883566	0.00623989	0	0.0436547	0.012101	0.0160853	0.0139571
phospholipid transfer protein	XP_027477193.1	PLTP	55	0.0178566	0.018233	0.0151861	0.00316957	0.0379422	0	0.00631001	0.0126251	0.0139153
cytosol aminopeptidase	XP_027454613.1	LAP3	56	0.00823847	0.0466581	0.00439568	0.00658187	0	0.00664652	0.00618368	0.0324767	0.0138976
Cluster of glutathione S-transferase A1 isoform X1	XP_027458656.1	GSTA1	29	0.0166281	0.0643074	0.00419539	0	0	0	0	0.0256441	0.0138469
complement component C8 alpha chain isoform X1	XP_027428571.1	C8A	68	0.0223087	0.0068914	0.00175827	0.00533696	0.00266816	0.0301274	0.0344694	0.00655591	0.0137645
Cluster of patr class I histocompatibility antigen, A-126 alpha chain-like	XP_035584603.1	LOC113915741	40	0	0.0257246	0.0374604	0	0.0264057	0.0192856	0	0	0.0136095
GTP cyclohydrolase 1 feedback regulatory protein	XP_027425270.1	GCHFR	10	0	0	0.0132565	0.0954916	0	0	0	0	0.0135935
cadherin-16 isoform X1	XP_027472834.1	CDH16	95	0.0125798	0.0216579	0.0146574	0.00799247	0.0101856	0.0164272	0.00738356	0.0177142	0.0135748
basigin	XP_027442868.1	BSG	30	0.0257256	0.0165665	0.00409861	0	0	0.0427254	0.0118686	0.00746121	0.0135557
cadherin-13 isoform X1	XP_027475014.1	CDH13	78	0.0121623	0.0270426	0.0121022	0.0130275	0.00984745	0.00968711	0.0090122	0.0150818	0.0134954
insulin-like growth factor-binding protein 6	XP_027449689.2	IGFBP6	31	0.0154728	0	0.00391784	0	0.0576688	0.0121947	0.0113452	0.00713215	0.0134664
CD320 antigen	XP_027440917.1	CD320	27	0.0181327	0.00871438	0.00967499	0.00321581	0.0069102	0.0301143	0.0131866	0.0176132	0.0134453
galectin-9 isoform X1	XP_027424002.1	LGALS9	40	0.0185851	0.0121387	0.0137874	0.0021502	0.00462033	0.0197436	0.0183684	0.018053	0.0134309
vacuolar protein sorting-associated protein VTA1 homolog isoform X1	XP_027458681.1	VTA1	34	0.0514337	0.00684326	0.00357609	0.00252539	0	0.0111308	0.0103554	0.0215045	0.0134211
Cluster of complement component C8 beta chain isoform X1	XP_027437468.1	C8B	66	0.0185775	0.0108311	0.00773496	0.0139446	0.0117381	0.0114608	0.0106622	0.0222041	0.0133942
pigment epithelium-derived factor	XP_027481584.1	SERPINF1	47	0.0099881	0.035275	0.0114362	0.0157524	0.0224819	0	0.00745356	0.00468594	0.0133841
annexin A11	XP_027452297.2	ANXA11	54	0	0.0294772	0.0218658	0.00878914	0.00689764	0	0	0.0398058	0.0133545
LOW QUALITY PROTEIN: extracellular matrix protein 1	XP_027479022.1	ECM1	61	0.00369137	0.01634	0.00623291	0.0114604	0.00613888	0.0265773	0.024726	0.0113471	0.0133142
vitelline membrane outer layer protein 1 homolog	XP_027482080.1	VMO1	22	0.0226301	0	0.00560738	0.00852705	0.029644	0.0174528	0	0.021982	0.0132304
plasma protease C1 inhibitor	XP_027435934.1	SERPING1	53	0.0135551	0.0190378	0.00723246	0.0135238	0.0241229	0.0145517	0.0135383	0	0.0131952
glutathione S-transferase theta-1-like	XP_027433051.1	GSTT1	27	0	0.0403029	0	0	0	0	0	0.0651389	0.0131802
alpha-aminoadipic semialdehyde dehydrogenase	XP_027461193.1	ALDH7A1	59	0.0121552	0.0270256	0.00204523	0.00628093	0.00310358	0	0	0.0545798	0.0131488
endoplasmic reticulum chaperone BiP	XP_027470871.1	HSPA5	72	0.0248431	0.0212448	0.0155071	0.00638489	0.0137193	0.0105162	0	0.0128701	0.0131357
tetraspanin-8	XP_027450764.1	TSPAN8	26	0.0188127	0.0090224	0.00471485	0.00332957	0.00715438	0.0146754	0.0290677	0.018274	0.0131314
transmembrane protein 256	XP_027424458.1	TMEM256	12	0	0.0203383	0.0106281	0.00750549	0.0161278	0	0.0307762	0.0193479	0.0130905
small integral membrane protein 27	XP_027470218.1	SMIM27	6	0.0409664	0.0418299	0.0218587	0	0	0	0	0	0.0130819
syndecan-4 isoform X1	XP_027477621.1	SDC4	25	0	0.020254	0.0105838	0	0.00752038	0.0154257	0.0306482	0.0192677	0.0129625
Golgi apparatus protein 1	XP_027473418.1	GLG1	134	0.0105906	0.0189366	0.0008863	0.000625904	0.00557842	0.0343069	0.0163635	0.0160127	0.0129126
paired immunoglobulin-like type 2 receptor alpha isoform X2	XP_027468116.2	PILRA	27	0.00842675	0.0182669	0.0367692	0.0107458	0.0068228	0.0139946	0	0.00818533	0.0129014
Cluster of ras-related protein Rab-5C	XP_027424274.1	RAB5C	23	0.0206524	0.0491065	0	0	0	0	0	0.033388	0.0128934
coagulation factor IX isoform X1	XP_027464050.1	F9	52	0.0247012	0.00916793	0.00479069	0.019118	0.0112546	0.0230852	0.00672292	0.00422642	0.0128834
intercellular adhesion molecule 1	XP_027439285.1	ICAM1	58	0.012355	0.0173078	0.00659216	0.00301713	0	0.0205196	0.02619	0.0164651	0.0128059
fibulin-2 isoform X1	XP_027442515.2	FBLN2	131	0.0148485	0.0151615	0.00579384	0.00336727	0.0154155	0.0246602	0.0138073	0.00868027	0.0127168
ly6/PLAUR domain-containing protein 2	XP_027429353.1	LYPD2	13	0.017641	0.0180131	0.00941307	0	0	0.0292983	0.027257	0	0.0127028
phospholipid hydroperoxide glutathione peroxidase isoform X1	XP_027440140.1	GPX4	27	0.0396637	0.00846161	0.0044216	0.0149453	0.00670973	0	0	0.0271884	0.0126738
LIM and SH3 domain protein 1 isoform X1	XP_027481676.1	LASP1	29	0.0266331	0.0271947	0.00422864	0.00631814	0	0	0	0.0365628	0.0126172
CD81 antigen	XP_027436105.1	CD81	26	0.0187254	0.00898301	0.00469412	0	0.0151615	0.0310988	0.0135929	0.00854549	0.0126002
syndecan-2	XP_027437935.1	SDC2	22	0	0.0105094	0	0.00833937	0.00833376	0.0170938	0.0341954	0.021498	0.0124962
LOW QUALITY PROTEIN: matrix metalloproteinase-9	XP_027477796.2	MMP9	78	0.0155503	0.0158782	0.00477341	0.00220098	0.00724342	0.0258259	0.00902532	0.0185152	0.0123766
Cluster of ras-related protein Rab-1A	XP_027478972.1	RAB1A	23	0.0217717	0.0512139	0.00538095	0.00379997	0	0.0168338	0	0	0.012375
alpha-2-macroglobulin-like-like isoform X1	XP_027449765.1	A2M	165	0.0329747	0.014605	0.00788205	0.00155729	0.0281182	0	0.0020871	0.011251	0.0123094
platelet glycoprotein Ib alpha chain	XP_035580626.1	GP1BA	77	0.0124652	0.0237725	0.008495	0.00599914	0.0220231	0.0099186	0	0.0154654	0.0122674
leucine-rich repeat-containing protein 15	XP_027441182.1	LRRC15	64	0.0109764	0.0393011	0.003807	0.00725544	0.00577726	0.0118499	0	0.0187035	0.0122088
carbonic anhydrase 2	XP_027466502.1	CA2	29	0.0163569	0.0167016	0.00413038	0.00977678	0.0132441	0	0	0.0355718	0.0119727
charged multivesicular body protein 2a isoform X1	XP_027475515.1	CHMP2A	28	0.02687	0.00815687	0.00902211	0	0	0.0132673	0.0123433	0.0261003	0.01197
leucine-rich repeat-containing protein 19	XP_027472530.1	LRRC19	43	0.0237789	0.0112371	0.00587203	0.00199617	0	0.018277	0.0170039	0.0166626	0.0118535
ribonuclease 4 isoform X1	XP_027426267.1	RNASE4	33	0.0223851	0	0	0	0.0253984	0.0112441	0.0219554	0.0138027	0.0118482
charged multivesicular body protein 5	XP_027470644.1	CHMP5	25	0.00924535	0.0201545	0.0168867	0.00743764	0.00748542	0	0.0142848	0.0191733	0.0118335
transmembrane protein 119	XP_027432286.2	TMEM119	29	0	0.0171207	0.00422864	0.00631814	0.0135762	0	0.0259073	0.0258706	0.0116277
L-lactate dehydrogenase A chain-like	XP_027432209.1	LDHA	37	0.0190665	0.0131974	0.0068743	0.0139013	0	0	0	0.0399384	0.0116222
integral membrane protein 2B	XP_027444959.1	ITM2B	30	0.0157151	0.00760921	0.00397629	0.00937407	0.006034	0.0261001	0	0.0241653	0.0116218
tissue factor pathway inhibitor isoform X1	XP_027444036.1	TFPI	38	0.0124428	0.0198984	0.0144846	0.00468851	0.0100747	0	0.0192254	0.0120865	0.0116126
Cluster of angiotensin-converting enzyme isoform X1	XP_027480559.1	ACE	151	0.0110043	0.0165884	0.00964109	0.00414649	0.00241169	0	0.00697777	0.0420208	0.0115988
Cluster of cell division control protein 42 homolog	XP_035578295.1	CDC42	24	0.020236	0.0331817	0	0.00762477	0	0	0	0.0315659	0.011576
sodium/glucose cotransporter 2 isoform X3	XP_027467087.2	SLC5A2	73	0.00965193	0.0385943	0.00514993	0.00634167	0.00781481	0	0.00475411	0.0200721	0.0115473
protease-associated domain-containing protein 1	XP_027478473.1	PRADC1	21	0	0.0390276	0.0125703	0.00887724	0.00883359	0	0	0.022884	0.0115241
voltage-dependent anion-selective channel protein 3	XP_027449573.1	VDAC3	31	0	0.00755286	0.00394687	0	0	0	0.0240927	0.0565716	0.0115205
small ubiquitin-related modifier 2-like	XP_027436588.1	SUMO2	9	0	0	0	0.0918573	0	0	0	0	0.0114822
glucose-6-phosphate isomerase	XP_027473916.1	GPI	63	0.0198256	0.0351043	0.0130367	0.00276248	0.00593622	0	0	0.0150054	0.0114588
signal peptide, CUB and EGF-like domain-containing protein 2 isoform X1	XP_027435392.1	SCUBE2	113	0.010494	0.0107152	0.00441466	0.00481491	0.00495202	0.0251254	0.0162142	0.0146954	0.0114282
dipeptidyl peptidase 1 isoform X1	XP_027435072.1	CTSC	52	0.0190435	0.0091269	0.0162568	0.00521346	0.0154193	0.00719487	0	0.0184983	0.0113441
vesicle-associated membrane protein 2	XP_027480570.1	VAMP2	13	0.0184531	0.0188419	0	0.0069534	0	0	0.0285115	0.0179242	0.0113355
Cluster of fibrillin-1 isoform X1	XP_027425740.2	FBN1	311	0.00906963	0.019748	0.00357243	0.00372188	0.00417234	0.0150629	0.0230295	0.0119986	0.0112969
tumor necrosis factor receptor superfamily member 5 isoform X1	XP_027479010.1	CD40	30	0.0157773	0.00763766	0.00399116	0	0.0060564	0.0414875	0	0.0153251	0.0112844
calbindin	XP_027470292.1	CALB1	30	0	0.0163674	0.00855296	0.0653427	0	0	0	0	0.0112829
leukosialin	XP_035578498.1	SPN	52	0.00897849	0.0141931	0.0102098	0.00338313	0.00352295	0.0149113	0.0214769	0.013502	0.0112722
tumor necrosis factor receptor superfamily member 27	XP_027464728.1	EDA2R	35	0	0.0137757	0.00719855	0.00508367	0	0.0224066	0.0208458	0.0205965	0.0112384
lysosome-associated membrane glycoprotein 3 isoform X1	XP_027441861.2	LAMP3	49	0.00460172	0	0.00507573	0.00173397	0.0119456	0.0245026	0.031438	0.00924015	0.0110672
collagen alpha-3(VI) chain isoform X1	XP_027443894.2	COL6A3	343	0.00746406	0.0254461	0.00633462	0.00906109	0.00489756	0.0123961	0.0115323	0.0108019	0.0109917
[truncated: 1,113 more rows]

## Sheet: S4 - AKI Markers
Supplemental Table 4. Identification and molar ratio (%) of 26 reported markers of kidney injury. Human Genome Nomenclature Committee (HGNC) approved symbols are shown for each protein. This is a subset of the data given in Table S3.
[truncated: 28 more rows]

[truncated: 1 more sheets: S5 - Kidney Stones]
